# Supplementary material for: Life-history and reproductive traits of a key coral reef fishery species: the longnose emperor (Lethrinus olivaceus) in Palau
Source: PeerJ. 2026 May 7;14:e21247. doi: 10.7717/peerj.21247 (PMC13157811; doi:10.7717/peerj.21247)
Supplement: Supplemental Information 5 [file peerj-14-21247-s005.csv]

ID	Date	Year	Location_bought	FL_mm	TL_mm	Total_weight_g	Gonad_weight_g	GSI	Sex_hist	Maturity	Spawning_state	Final_age	Otolith_weight_g	Source
LO-008	2017-05-25	2017		500		1570	5.66	0.362	F	1	Regenerating	9	0.167	CRRF
LO-009	2017-05-25	2017		520		2050	3.46	0.169	M	1	Regressing	12	0.2234	CRRF
LO-010	2017-05-25	2017		515		2000	2.86	0.143	M	1	Spawning capable	10	0.1684	CRRF
LO-011	2017-05-25	2017		425		1100	2.57	0.234	F	1	Regenerating	5	0.0906	CRRF
LO-012	2017-05-25	2017		402		910	0.89	0.098	F	0	Immature	3	0.0634	CRRF
LO-013	2017-05-25	2017		435		1200	7.16	0.6	F	1	Actively spawning			CRRF
LO-014	2017-05-25	2017		458		1420	3.96	0.28	F	1	Regenerating	4	0.0797	CRRF
LO-015	2017-05-25	2017		444		1400	2.72	0.195	F	1	Regenerating	3	0.065	CRRF
LO-016	2017-05-25	2017		438		1230	3.44	0.28	F	1	Spawning capable	3	0.076	CRRF
LO-017	2017-05-25	2017		438		1260	3.01	0.239	F	1	Regenerating	4	0.0737	CRRF
LO-018	2017-05-25	2017		440		1230	15.77	1.299	F	1	Actively spawning	3	0.0741	CRRF
LO-019	2017-05-25	2017		531		2180	8.74	0.403	M	1	Spawning capable			CRRF
LO-020	2017-05-25	2017		390		910	1.31	0.144	F	0	Immature	3	0.0726	CRRF
LO-021	2017-05-25	2017		544		2250	15.7	0.703	M	1	Regressing	12	0.1567	CRRF
LO-023	2017-05-25	2017		589		2800	18.42	0.662	M	1	Spawning capable	9	0.1499	CRRF
LO-024	2017-05-25	2017		404		930	0.78	0.084	F	0	Immature	4	0.0736	CRRF
LO-025	2017-05-25	2017		391		950	1.57	0.166	F	0	Immature	5	0.0912	CRRF
LO-026	2017-05-25	2017		371		760	1.51	0.199	F	0	Immature	2	0.0627	CRRF
LO-027	2017-05-25	2017		500		1750	5.01	0.287	F	1	Regenerating			CRRF
LO-028	2017-05-27	2017		344		590	0.63	0.107	F	0	Immature	2	0.0486	CRRF
LO-029	2017-05-27	2017		340		560	0.29	0.052	F	0	Immature	3	0.0585	CRRF
LO-030	2017-05-28	2017		361		690	0.41	0.059	F	0	Immature	3	0.0671	CRRF
LO-031	2017-05-28	2017		340		540	0.07	0.013	F	0	Immature	2	0.0487	CRRF
LO-032	2017-05-28	2017		460		1300	15	1.167	F	1	Spawning capable	4	0.0813	CRRF
LO-033	2017-05-28	2017		539		2100	4.36	0.208	M	1	Regressing	6	0.1261	CRRF
LO-034	2017-05-28	2017		420		1800	2.43	0.135	F	1	Regressing	3	0.0644	CRRF
LO-035	2017-05-28	2017		426		1300	11.56	0.897	F	1	Spawning capable	4	0.0675	CRRF
LO-036	2017-05-28	2017		512		2660	9.58	0.361	M	1	Spawning capable	5	0.1129	CRRF
LO-037	2017-05-28	2017		533		2200	30.37	1.4	F	1	Spawning capable	6	0.1236	CRRF
LO-038	2017-05-28	2017		453		1340	5.06	0.379	F	1	Regressing	4	0.0808	CRRF
LO-039	2017-05-28	2017		478		1650	58.14	3.652	F	1	Spawning capable	5	0.0849	CRRF
LO-040	2017-05-28	2017		501		1660	2.79	0.168	M	1	Regressing	6	0.12	CRRF
LO-041	2017-05-28	2017		488		1600	3.06	0.192	M	1	Redeveloping	6	0.0983	CRRF
LO-042	2017-05-28	2017		568		2560	17.04	0.67	M	1	Spawning capable	8	0.1795	CRRF
LO-043	2017-05-28	2017		436		1140	10.13	0.897	F	1	Spawning capable	6	0.1	CRRF
LO-044	2017-05-28	2017		404		940	0.87	0.093	F	0	Immature	2	0.0552	CRRF
LO-045	2017-05-28	2017		466		1480	29.16	2.01	F	1	Spawning capable	4	0.0915	CRRF
LO-046	2017-05-28	2017		450		1320	1.13	0.086	F	0	Developing	3	0.077	CRRF
LO-047	2017-05-30	2017		436		1140	0.9	0.079	F	0	Developing	3	0.0751	CRRF
LO-048	2017-05-30	2017		335		530	0.3	0.057	F	0	Immature	3	0.047	CRRF
LO-049	2017-05-30	2017		528		2040	9.87	0.486	F	1	Regressing	6	0.1068	CRRF
LO-050	2017-05-30	2017		403		900	0.69	0.077	F	0	Immature	3	0.0688	CRRF
LO-051	2017-05-30	2017		583		3270	8.21	0.252	M	1	Spawning capable	10	0.1946	CRRF
LO-052	2017-06-06	2017		325		480	0.19	0.04	F	0	Immature	2	0.0454	CRRF
LO-053	2017-06-06	2017		333		570	0.48	0.084	F	0	Immature	2	0.0482	CRRF
LO-054	2017-06-06	2017		379		760	1.2	0.158	F	0	Immature	2	0.0638	CRRF
LO-055	2017-06-06	2017		400		910	0.77	0.085	F	0	Immature	3	0.0685	CRRF
LO-056	2017-06-07	2017		578		2430	4.07	0.168	M	1	Regressing	14	0.2227	CRRF
LO-057	2017-06-08	2017		420		1110	1.19	0.107	F	1	Regenerating	4	0.0838	CRRF
LO-058	2017-06-08	2017		498		1780	6.32	0.356	F	1	Regenerating	7	0.1445	CRRF
LO-059	2017-06-08	2017		455		1290	3.38	0.263	F	1	Regenerating	6	0.1092	CRRF
LO-060	2017-06-08	2017		538		2190	1.93	0.088	M	1	Regressing	8	0.1708	CRRF
LO-061	2017-06-08	2017		425		1080	1.26	0.117	F	1	Regenerating	4	0.0868	CRRF
LO-062	2017-06-08	2017		459		1490	5.75	0.387	F	1	Regenerating	5	0.0912	CRRF
LO-063	2017-06-08	2017		362		680	0.44	0.065	F	0	Immature	3	0.057	CRRF
LO-064	2017-06-08	2017		399		950	0.42	0.044	M	1	Redeveloping	5	0.0885	CRRF
LO-065	2017-06-08	2017		425		1120	1.03	0.092	F	1	Regenerating	6	0.1035	CRRF
LO-066	2017-06-08	2017		556		2640	7.78	0.296	M	1	Regressing	13	0.2138	CRRF
LO-067	2017-09-13	2017		508		1902	4.22	0.222	F	1	Regenerating	5	0.1062	CRRF
LO-068	2017-08-07	2017		515		1810	8.96	0.497	F	1	Spawning capable	7	0.145	CRRF
LO-069	2017-08-07	2017		430		1150	4.27	0.373	F	0	Developing	5	0.0877	CRRF
LO-070	2017-08-07	2017		391		800	1.18	0.148	F	0	Immature	3	0.0669	CRRF
LO-071	2017-09-13	2017		385		734	0.99	0.135	F	0	Immature	3	0.0625	CRRF
LO-072	2017-09-13	2017		428		1120	3.2	0.287	F	0	Developing	4	0.0811	CRRF
LO-073	2017-09-16	2017		416		1007	0.73	0.073	F	1	Regenerating	9	0.1767	CRRF
LO-074	2017-09-16	2017		514		1890	8.19	0.435	F	1	Regressing	4	0.07	CRRF
LO-075	2017-09-19	2017		556		2588	8.85	0.343	M	1	Regressing	7	0.1418	CRRF
LO-076	2017-09-19	2017		554		2270	46.07	2.072	F	1	Spawning capable	5	0.1192	CRRF
LO-077	2017-09-19	2017		518		2011	9.06	0.453	M	1	Spawning capable	9	0.1406	CRRF
LO-078	2017-09-19	2017		440		1149	1.62	0.141	M	1	Spawning capable	6	0.0972	CRRF
LO-079	2017-09-22	2017		448		1340	1.33	0.099	F	1	Regenerating			CRRF
LO-080	2017-09-24	2017		381		798	0.61	0.076	F	0	Immature	3	0.0705	CRRF
LO-081	2017-10-11	2017		396		996	1.47	0.148	F	0	Immature	3	0.0672	CRRF
LO-082	2017-10-31	2017		348		620	0.37	0.06	F	0	Immature	2	0.0528	CRRF
LO-083	2017-10-31	2017		320		445	0.21	0.047	F	0	Immature	2	0.0495	CRRF
LO-084	2017-10-31	2017		312		430	0.05	0.012	F	0	Immature			CRRF
LO-085	2017-10-31	2017		310		430	0.31	0.072	F	0	Immature	2	0.0445	CRRF
LO-086	2017-10-31	2017		310		432	0.22	0.051	F	0	Immature	2	0.0398	CRRF
LO-087	2017-10-31	2017		395		864	0.51	0.059	F	0	Immature	4	0.0637	CRRF
LO-088	2017-11-02	2017		375		747	0.28	0.037	F	0	Immature	3	0.068	CRRF
LO-089	2017-11-02	2017		391	437	846	0.48	0.057	F	0	Immature			CRRF
LO-090	2017-11-02	2017		424	470	1175	0.91	0.078	F	0	Immature	3	0.0721	CRRF
LO-091	2017-11-02	2017		512	563	1885	4.68	0.249	F	1	Regenerating	4	0.107	CRRF
LO-092	2017-11-15	2017		544	588	2308	47.21	2.088	F	1	Spawning capable	8	0.1561	CRRF
LO-093	2017-11-15	2017		474	522	1546	8.13	0.529	F	1	Spawning capable	4	0.0768	CRRF
LO-094	2017-11-16	2017		385	425	819	1.21	0.148	F	0	Immature	4	0.0598	CRRF
LO-095	2017-11-16	2017		358	395	670	0.62	0.093	F	0	Immature	2	0.0509	CRRF
LO-096	2017-11-16	2017		365	402	767	0.42	0.055	F	0	Immature	3	0.0558	CRRF
LO-097	2017-11-16	2017		352	393	663	0.39	0.059	F	0	Immature	3	0.0524	CRRF
LO-098	2017-11-16	2017		355	394	675	0.35	0.052	F	0	Immature	3	0.0592	CRRF
LO-099	2017-11-27	2017		319	354	502	0.39	0.078	F	0	Immature	2	0.0455	CRRF
LO-100	2017-11-27	2017		379	420	820	0.55	0.067	F	0	Immature	3	0.0623	CRRF
LO-101	2017-12-07	2017		595	653	3213	31.22	0.981	F	1	Actively spawning	7	0.1684	CRRF
LO-102	2018-01-18	2018		457	505	1232	5.28	0.43	F	0	Developing	5	0.0893	CRRF
LO-103	2018-01-29	2018		283	314	305	0.09	0.03	F	0	Immature	2	0.0378	CRRF
LO-104	2018-01-29	2018		254	284	242	0.05	0.021	F	0	Immature	1	0.0313	CRRF
LO-105	2018-02-01	2018		464	510	1414	2.4	0.17	F	0	Developing	4	0.0864	CRRF
LO-106	2018-02-07	2018		470	515	1492	37.73	2.594	F	1	Spawning capable	4	0.0852	CRRF
LO-107	2018-02-14	2018		612	660	3187	12.86	0.405	M	1	Spawning capable	8	0.1936	CRRF
LO-108	2018-02-14	2018		489	542	1682	18.78	1.129	F	1	Spawning capable	5	0.1033	CRRF
LO-109	2018-02-14	2018		475	525	1425	15.93	1.131	F	1	Spawning capable	4	0.079	CRRF
LO-110	2018-02-14	2018		463	514	1296	8.33	0.647	F	1	Spawning capable	4	0.0766	CRRF
LO-111	2018-02-15	2018		492	536	1573	17.28	1.111	M	1	Regressing	10	0.1491	CRRF
LO-112	2018-02-15	2018		467	515	1375	28.3	2.101	F	1	Spawning capable	4	0.088	CRRF
LO-113	2018-05-09	2018		411	450	904	10.85	1.215	F	1	Spawning capable	3	0.067	CRRF
LO-114	2018-05-21	2018		550	600	2245	12.42	0.556	M	1	Regressing	7	0.1594	CRRF
LO-115	2018-06-12	2018		580	625	2817	14.49	0.517	M	1	Spawning capable	9	0.2083	CRRF
LO-116	2018-10-08	2018		430	475	1196	0.91	0.076	F	0	Immature	4	0.1022	CRRF
LO-117	2018-10-08	2018		370	414	762	0.26	0.034	F	0	Immature	3	0.0566	CRRF
LO-118	2018-10-12	2018		377	420	786	1.54	0.196	F	0	Immature	3	0.0626	CRRF
LO-119	2018-10-12	2018		379	425	657	0.44	0.067	F	0	Immature	3	0.07	CRRF
LO-120	2018-10-19	2018		574	625	2705	17.49	0.651	M	1	Spawning capable	10	0.185	CRRF
LO-121	2018-10-19	2018		591	639	3150	54.46	1.759	M	1	Spawning capable	13	0.2795	CRRF
LO-122	2018-10-19	2018		572	628	2555	16.12	0.635	M	1	Spawning capable	12	0.2028	CRRF
LO-123	2019-02-19	2019		270	303	303	0.05	0.017	F	0	Immature	2	0.0421	CRRF
LO-124	2019-03-02	2019					13.75		F	1	Spawning capable			CRRF
LO-125	2019-03-04	2019		453	502	1369	11.55	0.851	F	1	Spawning capable	4	0.1013	CRRF
LO-126	2019-03-04	2019		438	485	1247	25.93	2.124	F	1	Spawning capable			CRRF
LO-127	2019-04-04	2019		544	594	2383	87.95	3.832	F	1	Spawning capable	5	0.1153	CRRF
LO-128	2019-04-04	2019		530	570	2051	72.79	3.68	F	1	Spawning capable	6	0.1387	CRRF
LO-129	2019-04-04	2019		550	595	2398	61.61	2.637	F	1	Spawning capable	5	0.1322	CRRF
LO-130	2019-04-05	2019		377	420	763	1.89	0.248	F	0	Immature	4	0.0735	CRRF
LO-131	2019-04-05	2019		356	395	675	3.19	0.475	F	1	Spawning capable	3	0.0554	CRRF
LO-132	2019-04-08	2019		575	625	2473	23.46	0.958	M	1	Spawning capable	7	0.1559	CRRF
LO-133	2019-04-08	2019		590	640	2766	15.24	0.554	M	1	Spawning capable	11	0.2096	CRRF
LO-134	2019-04-08	2019		590	640	2849	76.45	2.757	F	1	Actively spawning	10	0.2133	CRRF
LO-135	2019-07-08	2019		500	556	1651	2.62	0.159	H	0	Developing	6	0.1158	CRRF
LO-136	2019-07-08	2019		408	440	856	0.57	0.067	F	0	Immature	4	0.0702	CRRF
LO-137	2019-07-08	2019		561	611	2379	3.01	0.127	M	1	Spawning capable	9	0.1673	CRRF
LO-138	2019-07-10	2019		585	640	2814	6.15	0.219	M	1	Regenerating	11	0.2201	CRRF
LO-001	2022-11-20	2022	Surangel	472	508	1511.1	1.6	0.106	F	0	Immature	3	0.0879	PICRC
LO-002	2022-11-20	2022	Surangel	368	406	731.7			F	0	Immature	2	0.0786	PICRC
LO-003	2023-02-18	2023	Meyuns	395	425	880.6	0.59	0.067	F	0	Immature	3	0.0663	PICRC
LO-004	2023-02-19	2023	JR5	350	375	529.2	0.11	0.021	F	1	Regenerating	2	0.0429	PICRC
LO-005	2023-02-19	2023	JR5	345	371	511.4	0.01	0.002	U	0	Immature	2	0.0538	PICRC
LO-006	2023-02-21	2023		480	510	1371.8	12.43	0.914	F	1	Spawning capable	7	0.1385	PICRC
LO-007	2023-02-21	2023	JR5	490	515	1439.5	36.54	2.604	F	1	Spawning capable	3	0.0981	PICRC
LO-008	2023-02-21	2023	JR5	505	550	1614.5	38.1	2.417	F	1	Spawning capable			PICRC
LO-009	2023-02-21	2023	JR5	515	560	1609.4	29.27	1.852	F	1	Spawning capable	5	0.0976	PICRC
LO-010	2023-02-21	2023	JR5	515	550	1717.9	51.11	3.066	F	1	Spawning capable	5	0.0964	PICRC
LO-011	2023-02-21	2023	Caught	560	580	2341.4	87.92	3.902	F	1	Spawning capable	8	0.1565	PICRC
LO-012	2023-02-22	2023	Independent fisher	400	430	787.2	1.6	0.204	F	0	Developing	2	0.0607	PICRC
LO-013	2023-02-22	2023	JR5	375	405	666.2	0.91	0.137	F	1	Regenerating	3	0.0658	PICRC
LO-014	2023-02-22	2023	JR5	388	424	742.5	0.71	0.096	F	0	Immature	2	0.0531	PICRC
LO-015	2023-02-22	2023	JR5	400	425	800	1.95	0.244	F	0	Immature	3	0.0594	PICRC
LO-016	2023-02-22	2023	JR5	412	445	892.8	0.64	0.072	F	0	Immature	3	0.0703	PICRC
LO-017	2023-02-22	2023	Caught	570	600	2369.7	14.32	0.608	M	1	Spawning capable	6	0.1309	PICRC
LO-018	2023-03-03	2023	JR5	515	550	1736.4	7.17	0.415	M	1	Spawning capable	5	0.1139	PICRC
LO-019	2023-03-03	2023	JR5	490	510	1395.6	12.62	0.913	F	1	Spawning capable	4	0.1053	PICRC
LO-020	2023-03-03	2023	JR5	500	535	1571.7	12.04	0.772	F	1	Spawning capable	5	0.1076	PICRC
LO-021	2023-03-03	2023	JR5	455	490	1137.4	13.11	1.166	F	1	Spawning capable	3	0.0799	PICRC
LO-022	2023-03-17	2023	JR5	450	480	1169.1	2.85	0.244	F	0	Immature	4	0.0753	PICRC
LO-023	2023-03-17	2023	JR5	410	440	900.9	10.29	1.155	F	1	Spawning capable	3	0.0649	PICRC
LO-024	2023-03-17	2023	JR5	435	465	1023.5	3.69	0.362	F	0	Developing	3	0.0661	PICRC
LO-025	2023-03-17	2023	JR5	444	485	1083.6	3.18	0.294	F	0	Developing	4	0.0735	PICRC
LO-026	2023-03-17	2023	JR5	445	470	1276.1	42.2	3.42	F	1	Spawning capable	4	0.0744	PICRC
LO-027	2023-03-17	2023	JR5	460	490	1237.6	26.24	2.166	F	1	Spawning capable	4	0.0919	PICRC
LO-028	2023-03-20	2023	JR5	533	560	1891.1	46.16	2.502	F	1	Spawning capable	4	0.0851	PICRC
LO-029	2023-03-20	2023	JR5	535	560	1779.4	50.28	2.908	F	1	Spawning capable	5	0.0859	PICRC
LO-030	2023-03-20	2023	JR5	525	550	1650.5	53.07	3.322	F	1	Spawning capable	3	0.0958	PICRC
LO-031	2023-03-20	2023	JR5	485	520	1337	13.29	1.004	H	1	Spawning capable	4	0.0901	PICRC
LO-032	2023-03-20	2023	JR5	485	520	1546.3	11.81	0.77	F	0	Developing	4	0.0923	PICRC
LO-033	2023-03-22	2023	Caught	490	520	1466.2	12.86	0.885	M	1	Spawning capable	7	0.1206	PICRC
LO-034	2023-03-22	2023	Caught	600	630	2956	32.25	1.103	M	1	Spawning capable	9	0.1729	PICRC
LO-035	2023-03-22	2023	Caught	515	550	1822.8	49.78	2.808	F	1	Spawning capable	4	0.0946	PICRC
LO-036	2023-03-22	2023	Caught	560	600	2486	96.63	4.044	F	1	Actively spawning	7	0.1612	PICRC
LO-037	2023-03-23	2023	JR5	502	535	1511	23.56	1.584	F	1	Spawning capable	9	0.0813	PICRC
LO-038	2023-03-23	2023	JR5	553	585	1813.9	40.51	2.284	F	1	Spawning capable	6	0.1281	PICRC
LO-039	2023-03-23	2023	JR5	504	535	1434.7	15.84	1.116	F	1	Spawning capable	4	0.0913	PICRC
LO-040	2023-03-23	2023	JR5	445	472	1047.3	10.25	0.988	F	1	Spawning capable	4	0.0858	PICRC
LO-041	2023-03-23	2023	JR5	480	515	1409.6	26.58	1.922	F	1	Spawning capable	4	0.0768	PICRC
LO-042	2023-03-24	2023	JR5	480	515	1430.8	37.79	2.713	F	1	Spawning capable	6	0.1298	PICRC
LO-043	2023-03-24	2023	JR5	483	515	1407.2	39.77	2.908	F	1	Actively spawning	4	0.0871	PICRC
LO-044	2023-03-24	2023	JR5	500	530	1417.2	2.91	0.206	M	0	Developing	4	0.0916	PICRC
LO-045	2023-03-24	2023	JR5	460	490	1244.4	3.07	0.247	F	0	Developing	3	0.075	PICRC
LO-046	2023-03-24	2023	JR5	520	545	1687.5	27.6	1.663	F	1	Spawning capable	4	0.0871	PICRC
LO-047	2023-04-19	2023	Caught	510	550	1795.3	71.06	4.121	F	1	Actively spawning	4	0.1038	PICRC
LO-048	2023-04-19	2023	JR5	560	585	2036.3	33.62	1.679	M	1	Spawning capable	6	0.1146	PICRC
LO-049	2023-04-19	2023	JR5	570	595	2331.7	61.21	2.696	F	1	Spawning capable	6	0.1194	PICRC
LO-050	2023-04-19	2023	JR5	600	630	2514.1	22.08	0.886	M	1	Spawning capable	8	0.1855	PICRC
LO-051	2023-04-19	2023	JR5	520	560	1915.7	45.77	2.448	F	1	Actively spawning	4	0.1105	PICRC
LO-052	2023-04-19	2023	JR5	565	600	2168.6	25.83	1.205	M	1	Spawning capable	6	0.1315	PICRC
LO-053	2023-04-21	2023	JR5	540	570	2099.2	4.07	0.194	M	0	Developing	5	0.1184	PICRC
LO-054	2023-04-21	2023	JR5	545	580	2091.4	26.74	1.295	M	1	Spawning capable	5	0.1186	PICRC
LO-055	2023-04-21	2023	JR5	535	580	1900.5	33.22	1.779	F	1	Spawning capable	4	0.1004	PICRC
LO-056	2023-04-21	2023	JR5	580	610	2542.6	116.24	4.791	F	1	Actively spawning	6	0.1309	PICRC
LO-057	2023-04-21	2023	JR5	465	500	1206.6	33.14	2.824	F	1	Spawning capable	4	0.0855	PICRC
LO-058	2023-04-22	2023	JR5	645	670	3149.5	27.1	0.868	F	1	Spawning capable	8	0.1484	PICRC
LO-059	2023-04-22	2023	JR5	620	650	3228.2	52.72	1.66	F	1	Spawning capable	10	0.2449	PICRC
LO-060	2023-04-22	2023	JR5	615	640	3144.9	20.45	0.655	M	1	Spawning capable	8	0.1387	PICRC
LO-061	2023-04-22	2023	JR5	610	650	2728.2	45.58	1.699	F	1	Spawning capable	9	0.2152	PICRC
LO-062	2023-04-23	2023	Caught	515	545	1672.4	18.53	1.12	M	1	Spawning capable	11	0.1924	PICRC
LO-063	2023-04-28	2023	JR5	510	545	1674.4	6.07	0.364	F	1	Regenerating	4	0.1079	PICRC
LO-064	2023-04-28	2023	JR5	525	550	1863.2	8.56	0.462	M	1	Spawning capable	5	0.1022	PICRC
LO-065	2023-05-06	2023	JR5	435	460	1050	3.01	0.287	F	1	Regenerating	3	0.0566	PICRC
LO-066	2023-05-06	2023	JR5	500	535	1603.8	8.91	0.559	F	1	Spawning capable	5	0.0936	PICRC
LO-067	2023-05-06	2023	JR5	620	650	3089.1	19.93	0.649	F	1	Spawning capable	9	0.1987	PICRC
LO-068	2023-05-11	2023	JR5	460	500	1245.8	3.88	0.312	F	0	Developing	4	0.0996	PICRC
LO-069	2023-05-11	2023	JR5	430	470	958.9	0.33	0.034	U	0	Immature	3	0.0754	PICRC
LO-070	2023-05-13	2023	JR5	552	585	2291.9	7.04	0.308	M	1	Spawning capable	7	0.1235	PICRC
LO-071	2023-05-13	2023	JR5	485	520	1524.2	8.83	0.583	F	0	Developing	4	0.0835	PICRC
LO-072	2023-05-13	2023	JR5	545	565	2369.2	6.4	0.271	M	1	Spawning capable	7	0.1549	PICRC
LO-073	2023-05-16	2023	JR5	445	470	1159.5	12.01	1.047	F	1	Spawning capable	5	0.0831	PICRC
LO-074	2023-05-16	2023	JR5	470	495	1291	11.54	0.902	F	1	Spawning capable	5	0.095	PICRC
LO-075	2023-05-16	2023	JR5	510	540	1668.9	9.9	0.597	F	1	Regenerating	5	0.0977	PICRC
LO-076	2023-05-18	2023	Caught	345	370	514.7	0.3	0.058	F	0	Immature	3	0.0502	PICRC
LO-077	2023-05-19	2023	JR5	490	520	1473.4	35.08	2.439	F	1	Spawning capable	4	0.0904	PICRC
LO-078	2023-05-19	2023	JR5	540	570	2082.1	53.49	2.637	F	1	Spawning capable	7	0.1585	PICRC
LO-079	2023-05-19	2023	JR5	490	510	1421.4	25.2	1.805	F	1	Spawning capable	5	0.0844	PICRC
LO-081	2023-05-31	2023	JR5	480	505	1348.7	18.85	1.417	F	1	Spawning capable	4	0.0796	PICRC
LO-082	2023-05-31	2023	JR5	555	585	2229.5	4.97	0.223	M	1	Spawning capable	7	0.127	PICRC
LO-083	2023-06-08	2023	JR5	610	640	2978.3	20.58	0.696	F	1	Spawning capable	8	0.1232	PICRC
LO-084	2023-06-08	2023	JR5	590	620	2856.4	22.38	0.79	F	1	Spawning capable	7	0.1624	PICRC
LO-085	2023-06-19	2023	JR5	600	635	2795.5	12.57	0.452	M	1	Spawning capable	11	0.2247	PICRC
LO-086	2023-06-20	2023	JR5	500	530	1501	65.88	4.591	F	1	Actively spawning	5	0.0864	PICRC
LO-087	2023-06-20	2023	JR5	530	570	1841.3	11.41	0.624	M	1	Spawning capable	5	0.0917	PICRC
LO-088	2023-06-20	2023	JR5	520	565	1638.3	8.74	0.536	F	1	Spawning capable	5	0.109	PICRC
LO-089	2023-06-21	2023	JR5	570	620	2635.5	17.86	0.682	M	1	Spawning capable	6	0.147	PICRC
LO-090	2023-06-21	2023	JR5	525	560	1841.8	5.57	0.303	M	1	Spawning capable	5	0.0979	PICRC
LO-091	2023-06-21	2023	JR5	580	630	2541.2	7.55	0.298	M	0	Developing	6	0.133	PICRC
LO-092	2023-06-22	2023	JR5	430	460	1022.3	1.87	0.183	F	0	Immature	3	0.0583	PICRC
LO-093	2023-06-22	2023	JR5	405	440	909.2	1.25	0.138	F	0	Immature	3	0.0595	PICRC
LO-094	2023-06-22	2023	JR5	360	385	587.1	0.56	0.095	F	0	Immature	2	0.043	PICRC
LO-095	2023-07-11	2023	JR5	555	580	2207.8	36.87	1.698	F	1	Spawning capable	4	0.1075	PICRC
LO-096	2023-07-11	2023	JR5	470	500	1364.5	8.41	0.62	F	1	Spawning capable	5	0.0791	PICRC
LO-097	2023-07-11	2023	JR5	545	580	2239.1	10.15	0.455	M	1	Spawning capable	6	0.1222	PICRC
LO-098	2023-08-10	2023	JR5	445	480	1113.7	5.41	0.488	F	0	Developing	4	0.0786	PICRC
LO-099	2023-08-12	2023	JR5	445	465	1039.6	1.47	0.142	F	1	Regenerating	4	0.0861	PICRC
LO-100	2023-08-17	2023	JR5	550	595	2084.5	39.87	1.95	F	1	Spawning capable	4	0.0811	PICRC
LO-101	2023-08-19	2023	JR5	535	555	2007.5	12.15	0.609	M	1	Spawning capable	6	0.1242	PICRC
LO-102	2023-08-22	2023	JR5	510	550	1772.4	38.08	2.196	F	1	Actively spawning	6	0.1188	PICRC
LO-103	2023-08-23	2023	JR5	325	350	491.5	0.37	0.075	F	0	Immature	2	0.0477	PICRC
LO-104	2023-08-23	2023	JR5	415	455	983.9	2.11	0.215	F	0	Developing	3	0.0692	PICRC
LO-105	2023-09-15	2023	JR5	415	440	852.6	10.52	1.249	F	1	Spawning capable	4	0.0867	PICRC
LO-106	2023-09-15	2023	JR5	410	455	839.4	1.84	0.22	F	0	Immature	3	0.061	PICRC
LO-107	2023-09-15	2023	JR5	415	445	874.5	0.21	0.024	U	0	Immature	3	0.066	PICRC
LO-108	2023-09-18	2023	JR5	530	575	1829.2	9.42	0.518	M	1	Spawning capable	4	0.0976	PICRC
LO-109	2023-09-18	2023	JR5	515	555	1674.8	121.63	7.831	F	1	Actively spawning	5	0.1515	PICRC
LO-110	2023-09-18	2023	JR5	480	520	1368.9	30.46	2.276	F	1	Actively spawning	4	0.08	PICRC
LO-111	2023-10-14	2023	JR5	525	555	2019.5	20.5	1.026	M	1	Spawning capable	8	0.1016	PICRC
LO-112	2023-10-14	2023	JR5	532	560	1910.9	56.23	3.032	F	1	Spawning capable	5	0.1053	PICRC
LO-113	2023-10-14	2023	JR5	533	555	2013.3	11.01	0.55	M	1	Spawning capable	8	0.1454	PICRC
LO-114	2023-10-16	2023	Surangel	543	570	2177	35.08	1.638	F	1	Spawning capable			PICRC
LO-115	2023-10-16	2023	Surangel	555	590	2372	26.11	1.113	M	1	Spawning capable	7	0.1234	PICRC
LO-116	2023-10-16	2023	Surangel	590	620	2760.5	40.22	1.479	F	1	Spawning capable	9	0.1919	PICRC
LO-117	2023-10-17	2023	JR5	530	575	1900.1	24.5	1.306	M	1	Spawning capable	7	0.1162	PICRC
LO-118	2023-10-17	2023	JR5	540	580	1882.1	15.43	0.827	M	1	Spawning capable	8	0.1307	PICRC
LO-119	2023-10-17	2023	JR5	475	530	1316.1	10.32	0.79	M	1	Regressing	8	0.1342	PICRC
LO-120	2023-10-18	2023	Surangel	657	685	3968.7	41.34	1.053	F	1	Spawning capable	12	0.2308	PICRC
LO-121	2023-10-18	2023	Surangel	623	660	3003	14.46	0.484	M	1	Spawning capable	9	0.21	PICRC
LO-122	2023-10-18	2023	Surangel	540	582	1966.1	25.01	1.288	F	1	Spawning capable	4	0.0971	PICRC
LO-123	2023-11-10	2023	JR5	570	597	2256.9	12.81	0.571	M	1	Spawning capable	4	0.1118	PICRC
LO-124	2023-11-10	2023	JR5	440	470	1120.1	1.04	0.093	F	0	Immature	4	0.0762	PICRC
LO-125	2023-11-10	2023	JR5	446	480	1184.5	2.15	0.182	F	0	Immature	4	0.0855	PICRC
LO-126	2023-11-11	2023	JR5	571	595	2396.3	18.71	0.787	F	1	Spawning capable	6	0.135	PICRC
LO-127	2023-11-11	2023	JR5	584	610	2620.2	6.32	0.242	F	1	Regenerating	9	0.151	PICRC
LO-128	2023-11-11	2023	JR5	470	490	1285.8	1.58	0.123	F	1	Regenerating	4	0.1064	PICRC
LO-129	2023-11-18	2023	JR5	475	505	1455.3	17.11	1.19	F	1	Spawning capable	5	0.088	PICRC
LO-130	2023-11-21	2023	Surangel	524	546	1915.8	13.63	0.717	F	1	Regressing	5	0.1024	PICRC
LO-131	2023-11-21	2023	Surangel	500	530	1636.7	15.59	0.962	F	1	Actively spawning	5	0.1079	PICRC
LO-132	2023-11-21	2023	Surangel	393	423	756.9	0.54	0.071	F	0	Immature	3	0.0545	PICRC
LO-133	2023-11-21	2023	Surangel	495	504	1407	12.41	0.89	M	1	Spawning capable	5	0.0885	PICRC
LO-134	2023-11-21	2023	Surangel	370	390	638.6	0.43	0.067	F	0	Immature	2	0.0535	PICRC
LO-135	2023-11-24	2023	JR5	424	450	959.6	4.73	0.495	F	1	Spawning capable	4	0.0746	PICRC
LO-136	2023-11-24	2023	JR5	379	408	649.7	0.73	0.112	F	0	Immature	5	0.0856	PICRC
LO-137	2023-11-24	2023	JR5	381	408	666.1	0.75	0.113	F	0	Immature	5	0.0765	PICRC
LO-138	2023-11-29	2023	JR5	460	490	1076.9	2.03	0.189	F	1	Regenerating	4	0.0729	PICRC
LO-139	2023-11-30	2023	JR5	489	520	1536.2	1.8	0.117	F	0	Immature	5	0.0896	PICRC
LO-140	2023-11-30	2023	JR5	482	515	1622.5	1.89	0.117	F	1	Regenerating	4	0.1085	PICRC
LO-141	2023-11-30	2023	JR5	469	498	1304.4	0.33	0.025	U	0	Immature	4	0.0961	PICRC
LO-142	2023-11-30	2023	JR5	474	506	1463.6	2.55	0.175	F	0	Immature	4	0.0904	PICRC
LO-143	2023-11-30	2023	JR5	476	509	1392.1	1.22	0.088	F	1	Regenerating	4	0.0789	PICRC
LO-144	2023-11-30	2023	JR5	466	497	1273.2	3.97	0.313	F	1	Regenerating	4	0.0946	PICRC
LO-145	2023-12-04	2023	JR5	565	597	2496.6	21.24	0.858	F	1	Spawning capable	9	0.1693	PICRC
LO-146	2023-12-04	2023	JR5	560	590	2202.9	8.93	0.407	F	1	Regenerating	5	0.1255	PICRC
LO-147	2023-12-05	2023	JR5	363	382	591.9	0.03	0.005	U	0	Immature	2	0.0557	PICRC
LO-148	2023-12-11	2023	JR5	391	420	832.2	0.45	0.054	F	0	Immature	3	0.074	PICRC
LO-149	2023-12-11	2023	JR5	430	455	1184.9	1.41	0.119	F	0	Immature	3	0.0807	PICRC
LO-150	2023-12-11	2023	JR5	385	410	772.9	0.61	0.079	F	0	Immature	3	0.0639	PICRC
LO-151	2023-12-11	2023	JR5	342	360	550	0.44	0.08	F	0	Immature	2	0.0513	PICRC
LO-152	2023-12-20	2023	JR5	524	547	1746	12.6	0.727	F	1	Spawning capable	4	0.0991	PICRC
LO-153	2023-12-22	2023	JR5	474	509	1483.2	5.07	0.343	F	1	Spawning capable			PICRC
LO-154	2023-12-22	2023	JR5	555	581	2335.1	47.39	2.072	F	1	Actively spawning	5	0.1075	PICRC
LO-155	2023-12-22	2023	JR5	350	371	539.1	0.21	0.039	F	0	Immature	3	0.0557	PICRC
LO-156	2023-12-22	2023	JR5	308	325	399.9	0.09	0.023	F	0	Immature	3	0.059	PICRC
LO-157	2023-12-22	2023	JR5	398	417	818.8	0.63	0.077	F	0	Immature	3	0.0667	PICRC
LO-158	2023-12-22	2023	JR5	334	354	480.5	0.08	0.017	U	0	Immature	2	0.0423	PICRC
LO-159	2023-12-22	2023	JR5	325	341	464.4	0.12	0.026	F	0	Immature	2	0.0492	PICRC
LO-160	2024-01-04	2024	JR5	569	599	2593.4	24.28	0.945	M	1	Spawning capable	8	0.1382	PICRC
LO-161	2024-01-04	2024	JR5	590	612	2633.5	23.94	0.917	F	1	Spawning capable	6	0.1555	PICRC
LO-162	2024-01-04	2024	JR5	568	597	2402.8	16.05	0.672	M	1	Spawning capable	10	0.1944	PICRC
LO-163	2024-01-09	2024	JR5	405	435	756.7	0.7	0.093	F	0	Immature	3	0.0603	PICRC
LO-164	2024-01-10	2024	JR5	520	546	1709.4	9.7	0.571	F	1	Spawning capable	6	0.1301	PICRC
LO-165	2024-01-21	2024	Surangel	398	422	815.9	0.36	0.044	F	0	Immature	3	0.0605	PICRC
LO-166	2024-01-21	2024	Surangel	316	338	480.9	0.89	0.185	F	0	Immature	2	0.0467	PICRC
LO-167	2024-01-21	2024	Surangel	335	360	539.8	0.2	0.037	F	0	Immature	2	0.0474	PICRC
LO-168	2024-01-24	2024	JR5	451	478	1208.8	2.83	0.235	F	0	Developing			PICRC
LO-169	2024-01-24	2024	JR5	512	544	1673.5	7.95	0.477	F	1	Regenerating	4	0.0867	PICRC
LO-170	2024-01-30	2024	JR5	520	545	1714.4	5.54	0.324	M	1	Spawning capable	9	0.1644	PICRC
LO-171	2024-02-01	2024	JR5	475	524	1429.3	23.8	1.693	F	1	Spawning capable	4	0.0978	PICRC
LO-172	2024-02-01	2024	JR5	474	504	1460	29.55	2.066	F	1	Spawning capable			PICRC
LO-173	2024-02-01	2024	JR5	419	441	946.6	2.06	0.218	F	0	Immature	4	0.0837	PICRC
LO-174	2024-02-17	2024		320	340		0.11		F	0	Immature	2	0.0421	PICRC
LO-175	2024-02-19	2024	Surangel	408	437	1022	1.24	0.121	F	1	Regenerating	2	0.0623	PICRC
LO-176	2024-02-19	2024	Surangel	394	415	834.5	1.51	0.181	F	1	Regenerating	3	0.0497	PICRC
LO-177	2024-02-26	2024	JR5	505	540	1607.4	1.57	0.098	F	0	Immature	4	0.0861	PICRC
LO-178	2024-02-26	2024	JR5	445	473	1162	1.02	0.088	F	1	Regenerating	4	0.0735	PICRC
LO-179	2024-02-26	2024	JR5	470	502	1277.3	3.11	0.244	F	0	Developing	4	0.0763	PICRC
LO-180	2024-02-26	2024	JR5	425	453	1023.2	0.8	0.078	F	0	Immature	3	0.0689	PICRC
LO-181	2024-02-26	2024	JR5	398	420	821.4	0.33	0.04	F	0	Immature	3	0.0616	PICRC
LO-182	2024-03-05	2024	Independent fisher	575	605	2329.7	27.31	1.186	M	1	Spawning capable	8	0.1535	PICRC
LO-183	2024-03-07	2024	Independent fisher	376	401	688.3	0.51	0.074	M	0	Developing	5	0.0788	PICRC
LO-184	2024-03-07	2024	Independent fisher	494	528	1742.5	29.61	1.729	F	1	Spawning capable	4	0.0803	PICRC
LO-185	2024-03-11	2024	Surangel	427	456	1006.9	0.73	0.073	F	0	Immature	3	0.0549	PICRC
LO-186	2024-03-26	2024	Surangel	407	436	880.3	1.42	0.162	F	0	Immature	3	0.064	PICRC
LO-187	2024-03-26	2024	Surangel	385	407	727.2	0.71	0.098	F	0	Immature	3	0.0579	PICRC
LO-188	2024-03-26	2024	Surangel	520	549	1751.1	28	1.625	M	1	Spawning capable	5	0.0955	PICRC
LO-189	2024-03-26	2024	Surangel	483	506	1442.3	9.04	0.631	F	0	Developing	3	0.0755	PICRC
LO-190	2024-03-28	2024	Surangel	419	437	888.9	4.01	0.453	F	0	Developing	4	0.0708	PICRC
LO-191	2024-03-28	2024	Surangel	401	431	803.7	3.49	0.436	F	1	Regenerating	3	0.0593	PICRC
LO-192	2024-03-29	2024	JR5	439	465	1126.7	1.85	0.164	F	0	Immature	3	0.0661	PICRC
LO-193	2024-03-29	2024	JR5	395	417	779.4	0.68	0.087	F	0	Immature	3	0.0568	PICRC
LO-194	2024-03-29	2024	JR5	394	421	832.2	0.87	0.105	F	0	Immature	3	0.0681	PICRC
LO-195	2024-03-29	2024	JR5	396	425	784.2	0.66	0.084	F	0	Immature	4	0.075	PICRC
LO-196	2024-03-29	2024	JR5	414	437	903.7	1.35	0.15	F	0	Immature	4	0.068	PICRC
LO-197	2024-04-01	2024	Independent fisher	543	570	2011.7	7.57	0.378	M	1	Spawning capable	5	0.1373	PICRC
LO-198	2024-04-01	2024	Independent fisher	487	509	1564.5	58.81	3.906	F	1	Spawning capable	5	0.092	PICRC
LO-199	2024-04-01	2024	Independent fisher	551	572	1859.6	8.56	0.462	M	1	Spawning capable	5	0.0973	PICRC
LO-200	2024-04-01	2024	Independent fisher	404	425	842.5	0.5	0.059	F	0	Immature	2	0.0627	PICRC
LO-201	2024-04-01	2024	Independent fisher	520	542	1877.7	17.62	0.947	M	1	Spawning capable	6	0.1337	PICRC
LO-202	2024-04-07	2024	Independent fisher	513	537	1925.7	77.51	4.194	F	1	Actively spawning	7	0.1429	PICRC
LO-203	2024-04-07	2024	Independent fisher	469	488	1326.5	26.1	2.007	F	1	Actively spawning	5	0.0832	PICRC
LO-204	2024-04-07	2024	Independent fisher	439	468	1234.5	55.08	4.67	F	1	Actively spawning	3	0.0786	PICRC
LO-205	2024-04-07	2024	Independent fisher	508	534	1842.7	62.04	3.484	F	1	Actively spawning	6	0.1048	PICRC
LO-206	2024-04-07	2024	Independent fisher	418	435	915.1	5.93	0.652	F	1	Spawning capable	3	0.074	PICRC
LO-207	2024-04-07	2024	Independent fisher	483	505	1476	66.41	4.711	F	1	Actively spawning	4	0.0924	PICRC
LO-208	2024-04-07	2024	Independent fisher	415	436	992.7	1.88	0.19	F	0	Developing	3	0.0594	PICRC
LO-209	2024-04-07	2024	Independent fisher	503	534	1751.6	58.47	3.453	F	1	Actively spawning	4	0.0956	PICRC
LO-210	2024-04-07	2024	Independent fisher	370	397	683	0.65	0.095	F	0	Immature	3	0.0573	PICRC
LO-211	2024-04-07	2024	Independent fisher	383	409	835.6	0.6	0.072	F	0	Immature	3	0.0606	PICRC
LO-212	2024-04-08	2024	Caught	495	519	1574.4	59.22	3.908	F	1	Actively spawning	7	0.1331	PICRC
LO-213	2024-04-08	2024	Caught	469	497	1401.4	54.52	4.048	F	1	Actively spawning	5	0.0963	PICRC
LO-214	2024-04-08	2024	Caught	438	464	1021.2	19.27	1.923	M	1	Spawning capable	7	0.1217	PICRC
LO-215	2024-04-08	2024	Caught	584	618	2526.5	101.42	4.182	F	1	Actively spawning	8	0.1718	PICRC
LO-216	2024-04-08	2024	Caught	589	615	2738.4	157.72	6.112	F	1	Actively spawning	7	0.1575	PICRC
LO-217	2024-04-08	2024	Caught	564	588	2147.6	84.4	4.091	F	1	Actively spawning	7	0.1545	PICRC
LO-218	2024-04-09	2024	Independent fisher	579	607	2488.4	82.84	3.444	F	1	Actively spawning	5	0.1394	PICRC
LO-219	2024-04-09	2024	Independent fisher	582	615	2620.5	10.02	0.384	M	1	Spawning capable	6	0.1322	PICRC
LO-220	2024-04-09	2024	Independent fisher	560	584	2301.2	35.1	1.549	M	1	Spawning capable	7	0.1544	PICRC
LO-221	2024-04-09	2024	Independent fisher	567	594	2635.2	87.11	3.419	F	1	Actively spawning	6	0.131	PICRC
LO-222	2024-04-09	2024	Independent fisher	534	557	1972	53.7	2.799	F	1	Actively spawning	4	0.086	PICRC
LO-223	2024-04-09	2024	Independent fisher	574	598	2393.1	63.97	2.747	F	1	Actively spawning	8	0.1597	PICRC
LO-224	2024-04-09	2024	Independent fisher	545	571	1901.6	12.48	0.661	M	1	Spawning capable	8	0.1674	PICRC
LO-225	2024-04-09	2024	Independent fisher	536	559	1988	76.82	4.02	F	1	Actively spawning	6	0.1354	PICRC
LO-226	2024-04-09	2024	Independent fisher	619	648	2958.1	24.41	0.832	M	1	Spawning capable	9	0.1938	PICRC
LO-227	2024-04-09	2024	Independent fisher	550	572	1965	29.47	1.523	M	1	Spawning capable	10	0.1793	PICRC
LO-228	2024-04-09	2024	Independent fisher	591	611	2639.8	45.65	1.76	M	1	Spawning capable	6	0.1305	PICRC
LO-229	2024-04-09	2024	Independent fisher	549	574	2069.4	15.58	0.759	F	1	Actively spawning	5	0.1246	PICRC
LO-230	2024-04-09	2024	Independent fisher	533	561	2136.9	106.32	5.236	F	1	Actively spawning	10	0.183	PICRC
LO-231	2024-04-09	2024	Independent fisher	562	588	2480.8	87.16	3.641	F	1	Actively spawning	8	0.1705	PICRC
LO-232	2024-04-09	2024	Independent fisher	527	547	1896.5	81.52	4.492	F	1	Actively spawning	4	0.0949	PICRC
LO-233	2024-04-09	2024	Independent fisher	545	571	2061.1	20.24	0.992	M	1	Spawning capable	7	0.151	PICRC
LO-234	2024-04-09	2024	Independent fisher	504	531	1616.4	65.69	4.236	F	1	Actively spawning	4	0.1047	PICRC
LO-235	2024-04-09	2024	Independent fisher	521	548	1858.7	24.34	1.327	M	1	Spawning capable	7	0.1255	PICRC
LO-236	2024-04-09	2024	Independent fisher	523	545	1842.7	22.31	1.226	M	1	Spawning capable	9	0.1681	PICRC
LO-237	2024-04-09	2024	Independent fisher	503	539	1685.8	21.06	1.265	M	1	Spawning capable	5	0.0998	PICRC
LO-238	2024-04-10	2024	Independent fisher	428	454	1014.2	1.7	0.168	F	0	Immature	4	0.0696	PICRC
LO-239	2024-04-10	2024	Independent fisher	371	388	717.1	0.51	0.071	F	0	Immature	3	0.0564	PICRC
LO-240	2024-04-10	2024	Independent fisher	464	491	1385.8	32.46	2.399	F	1	Actively spawning	4	0.0776	PICRC
LO-241	2024-04-10	2024	Caught	488	515	1526	12.52	0.827	M	1	Spawning capable	8	0.1415	PICRC
LO-242	2024-04-24	2024	Surangel	515	550	1586.6	8.25	0.523	F	1	Regenerating			PICRC
LO-243	2024-04-24	2024	Surangel	480	510	1400.5	7.3	0.524	F	1	Regenerating	4	0.0899	PICRC
LO-244	2024-04-24	2024	Surangel	480	510	1582.6	15.78	1.007	F	1	Spawning capable	4	0.0845	PICRC
LO-245	2024-04-24	2024	Surangel	405	450	885.4	1.45	0.164	F	1	Regenerating	3	0.071	PICRC
LO-246	2024-05-06	2024	Caught	491	521	1406.1	28.02	2.033	F	1	Spawning capable	4	0.0789	PICRC
LO-247	2024-05-06	2024	Caught	531	562	1975.2	12.67	0.646	M	1	Spawning capable	6	0.1269	PICRC
LO-248	2024-05-06	2024	Caught	518	549	1771.8	42.65	2.467	F	1	Spawning capable	7	0.1406	PICRC
LO-249	2024-05-06	2024	Caught	637	662	3069.9	45.56	1.506	F	1	Spawning capable	8	0.1843	PICRC
LO-250	2024-05-06	2024	Caught	474	502	1398.8	26.88	1.959	F	1	Spawning capable	5	0.1055	PICRC
LO-251	2024-05-06	2024	Caught	540	564	1885.6	1.25	0.066	F	1	Spawning capable	8	0.1554	PICRC
LO-252	2024-05-06	2024	Caught	528	549	1901.5	46.41	2.502	M	1	Spawning capable	9	0.1705	PICRC
LO-253	2024-05-06	2024	Caught	569	597	2279.4	60.38	2.721	F	1	Spawning capable	6	0.1355	PICRC
LO-254	2024-05-06	2024	Caught	524	553	1810.1	1.75	0.097	M	1	Spawning capable	6	0.1192	PICRC
LO-255	2024-05-06	2024	Caught	487	515	1354.1	23.43	1.761	F	1	Spawning capable	6	0.1122	PICRC
LO-256	2024-05-06	2024	Caught	503	529	1641.2	11.23	0.689	M	1	Spawning capable	5	0.1068	PICRC
LO-257	2024-05-06	2024	Caught	444	469	1129.1	42.96	3.955	F	1	Spawning capable	5	0.076	PICRC
LO-258	2024-05-06	2024	Caught	459	477	1289.8	35.66	2.843	F	1	Spawning capable			PICRC
LO-259	2024-05-06	2024	Caught	545	587	2003.8	67.82	3.503	F	1	Actively spawning	7	0.1269	PICRC
LO-260	2024-05-06	2024	Caught	466	495	1433.2	42.03	3.021	F	1	Spawning capable	4	0.0864	PICRC
LO-261	2024-05-06	2024	Caught	566	595	2329.4	78.66	3.495	F	1	Spawning capable	8	0.1616	PICRC
LO-262	2024-05-06	2024	Caught	514	543	1830.7	3.26	0.178	M	1	Spawning capable	6	0.1127	PICRC
LO-263	2024-05-06	2024	Caught	520	548	1939.8	4.91	0.254	M	1	Spawning capable	13	0.211	PICRC
LO-264	2024-05-06	2024	Caught	545	575	1874.5	5.96	0.319	M	1	Spawning capable	7	0.1481	PICRC
LO-265	2024-05-06	2024	Caught	509	535	1644.1	42.36	2.645	F	1	Actively spawning	5	0.1039	PICRC
LO-266	2024-05-06	2024	Caught	465	494	1250.6	23.55	1.919	F	1	Spawning capable			PICRC
LO-267	2024-05-06	2024	Caught	491	517	1451.9	4.06	0.28	M	1	Spawning capable			PICRC
LO-268	2024-05-06	2024	Caught	471	497	1335.2	10.13	0.764	F	1	Spawning capable	4	0.098	PICRC
LO-269	2024-05-06	2024	Caught	469	489	1262.3	6.56	0.522	M	1	Spawning capable	5	0.1043	PICRC
LO-270	2024-05-06	2024	Caught	492	514	1443.6	51.85	3.726	F	1	Spawning capable	5	0.095	PICRC
LO-271	2024-05-06	2024	Caught	415	443	844.2	3.96	0.471	F	1	Spawning capable	4	0.0816	PICRC
LO-272	2024-05-06	2024	Caught	429	457	1009.3	5.82	0.58	M	1	Spawning capable	6	0.0884	PICRC
LO-273	2024-05-07	2024	Caught	487	505	1652.4	32.93	2.033	F	1	Actively spawning	4	0.0927	PICRC
LO-274	2024-05-07	2024	Caught	470	495	1331.1	14.76	1.121	M	1	Spawning capable	4	0.0943	PICRC
LO-275	2024-05-07	2024	Caught	478	504	1454.9	35.64	2.511	F	1	Actively spawning	4	0.1057	PICRC
LO-276	2024-05-07	2024	Caught	522	546	1875.1	24.98	1.35	M	1	Spawning capable	5	0.1425	PICRC
LO-277	2024-05-07	2024	Caught	517	542	1877.1	12.86	0.69	M	1	Spawning capable	6	0.1444	PICRC
LO-278	2024-05-07	2024	Caught	552	574	2261.4	21.3	0.951	M	1	Spawning capable	6	0.1179	PICRC
LO-279	2024-05-07	2024	Caught	512	537	1810.1	24.98	1.399	M	1	Spawning capable	7	0.1699	PICRC
LO-280	2024-05-09	2024	Caught	485	508	1590.6	37.93	2.443	F	1	Spawning capable	5	0.0871	PICRC
LO-281	2024-05-09	2024	Caught	520	547	1791.3	25.96	1.471	F	1	Spawning capable	4	0.0839	PICRC
LO-282	2024-05-09	2024	Caught	378	397	712	0.21	0.03	F	1	Regenerating	2	0.0613	PICRC
LO-283	2024-05-09	2024	Caught	487	518	1726.6	49.52	2.953	F	1	Spawning capable	5	0.1165	PICRC
LO-284	2024-05-09	2024	Caught	469	495	1449.5	41.9	2.977	F	1	Spawning capable	3	0.0764	PICRC
LO-285	2024-05-09	2024	Caught	471	499	1461.4	36.33	2.549	F	1	Spawning capable	3	0.0843	PICRC
LO-286	2024-05-09	2024	Caught	458	481	1268.9	2.26	0.178	F	1	Regenerating	3	0.0696	PICRC
LO-287	2024-05-09	2024	Caught	561	592	2093	17.11	0.824	M	1	Spawning capable	7	0.1465	PICRC
LO-288	2024-05-09	2024	Caught	546	571	2095.5	21.96	1.059	M	1	Spawning capable	11	0.1842	PICRC
LO-289	2024-05-09	2024	Caught	543	570	2015.5	24.8	1.246	F	1	Spawning capable	6	0.109	PICRC
LO-290	2024-05-09	2024	Caught	506	540	1675.7	23.43	1.418	F	1	Spawning capable	4	0.0973	PICRC
LO-291	2024-05-10	2024	Caught	480	502	1449.3	13.72	0.956	F	1	Spawning capable	3	0.073	PICRC
LO-292	2024-05-10	2024	Caught	497	520	1616.1	14.96	0.934	H	1	Spawning capable	4	0.0837	PICRC
LO-293	2024-05-10	2024	Caught	503	535	1524.5	30.85	2.065	F	1	Spawning capable	4	0.0942	PICRC
LO-294	2024-05-10	2024	Independent fisher	474	501	1329.3	15.47	1.177	F	1	Spawning capable	4	0.0766	PICRC
LO-295	2024-05-10	2024	Independent fisher	371	390	629.7	1.64	0.261	F	0	Immature	3	0.0529	PICRC
LO-296	2024-05-11	2024	Independent fisher	338	355	463.1	0.15	0.032	F	0	Immature	2	0.0428	PICRC
LO-297	2024-05-11	2024	Independent fisher	307	321	361.1	0.09	0.025	F	0	Immature	2	0.0429	PICRC
LO-298	2024-05-11	2024	Independent fisher	304	327	359.7	0.05	0.014	F	0	Immature	2	0.0402	PICRC
LO-299	2024-05-11	2024	Independent fisher	324	340	413.8	0.29	0.07	F	0	Immature	2	0.0457	PICRC
LO-300	2024-05-11	2024	Independent fisher	324	341	422.5	0.21	0.05	F	0	Immature	2	0.0405	PICRC
LO-301	2024-05-11	2024	Independent fisher	284	290	311.5	0.05	0.016	F	0	Immature	2	0.0351	PICRC
LO-302	2024-05-11	2024	Independent fisher	315	329	391.9	0.25	0.064	F	0	Immature	2	0.0436	PICRC
LO-303	2024-05-11	2024	Independent fisher	337	355	488.3	0.25	0.051	F	0	Immature	2	0.0523	PICRC
LO-304	2024-05-11	2024	Independent fisher	364	380	619	0.33	0.053	F	0	Immature	2	0.0576	PICRC
LO-305	2024-05-11	2024	Independent fisher	406	421	903.5	0.69	0.076	F	1	Regenerating	3	0.0662	PICRC
LO-306	2024-05-11	2024	Independent fisher	440	461	1025.1	0.91	0.089	F	1	Regenerating	3	0.0719	PICRC
LO-307	2024-05-11	2024	Independent fisher	467	488	1266.5	3.04	0.241	F	1	Regenerating	3	0.0832	PICRC
LO-308	2024-05-11	2024	Independent fisher	554	582	1906	7.34	0.387	M	1	Spawning capable	7	0.1453	PICRC
LO-309	2024-06-05	2024	Surangel	361	379	614.5	0.44	0.072	F	0	Immature	2	0.0521	PICRC
LO-310	2024-06-05	2024	Surangel	384	406	787.7	0.83	0.105	F	0	Immature	4	0.0591	PICRC
LO-311	2024-06-05	2024	Surangel	393	410	773.3	0.92	0.119	F	0	Immature	3	0.0595	PICRC
LO-312	2024-06-05	2024	Surangel	547	570	2130.5	6.22	0.293	M	1	Spawning capable	6	0.104	PICRC
LO-313	2024-06-05	2024	Surangel	533	560	1962.7	15.71	0.807	M	1	Spawning capable	6	0.1028	PICRC
LO-314	2024-06-05	2024	Surangel	514	545	1716.1	2.61	0.152	M	1	Spawning capable	5	0.0993	PICRC
LO-315	2024-06-05	2024	Surangel	545	565	2340.2	20.91	0.902	M	1	Spawning capable	6	0.1313	PICRC
LO-316	2024-06-05	2024	Surangel	541	563	2132.6	10.94	0.516	M	1	Spawning capable	6	0.1177	PICRC
LO-317	2024-06-05	2024	Surangel	527	548	1930.5	11.34	0.591	M	1	Spawning capable	7	0.1362	PICRC
LO-318	2024-06-05	2024	Surangel	528	545	1925.6	2.81	0.146	M	1	Regenerating			PICRC
LO-319	2024-11-04	2024	JR5	485	514	1501	12	0.806	M	1	Spawning capable	6	0.1114	PICRC
LO-320	2024-11-04	2024	JR5	445	463	1076.5	8.94	0.837	F	1	Spawning capable	4	0.0869	PICRC
LO-321	2024-11-04	2024	JR5	530	551	1889.3	16.09	0.859	M	1	Spawning capable	8	0.16	PICRC
LO-322	2024-11-04	2024	JR5	500	529	1560.3	10.97	0.708	M	1	Spawning capable	6	0.1265	PICRC
LO-323	2024-11-04	2024	JR5	486	508	1400.4	32.4	2.368	F	1	Spawning capable	5	0.0911	PICRC
LO-324	2024-11-04	2024	JR5	523	549	1877.5	12.7	0.681	M	1	Spawning capable	7	0.1325	PICRC
LO-325	2024-11-04	2024	JR5	495	526	1578.8	11.13	0.71	M	1	Spawning capable	5	0.1141	PICRC
LO-326	2024-11-06	2024	JR5	399	420	851.1	0.74	0.087	F	0	Immature	3	0.0655	PICRC
LO-327	2024-11-06	2024	JR5	397	413	850.1	0.4	0.047	F	0	Immature	3	0.0839	PICRC
LO-328	2024-11-06	2024	JR5	379	400	760.7	0.52	0.068	F	0	Immature	3	0.059	PICRC
LO-329	2024-11-07	2024	JR5	494	519	1536.4	14.27	0.938	F	1	Spawning capable	5	0.0998	PICRC
LO-330	2024-11-14	2024	JR5	486	509	1297.5	4.51	0.349	M	1	Spawning capable	10	0.1601	PICRC
LO-331	2024-11-14	2024	JR5	524	554	1746.6	11.77	0.678	F	1	Spawning capable	5	0.1096	PICRC
LO-332	2024-11-14	2024	Independent fisher	395	417	795.8	0.96	0.121	F	0	Immature	3	0.0643	PICRC
LO-333	2024-11-14	2024	Independent fisher	532	554	1926.3	3.42	0.178	F	0	Immature	6	0.1207	PICRC
LO-334	2024-11-14	2024	Independent fisher	520	544	1909.7	13.71	0.723	F	1	Spawning capable	6	0.1365	PICRC
LO-335	2024-11-14	2024	Independent fisher	475	494	1410.9	8.15	0.581	F	1	Regenerating	5	0.1057	PICRC
LO-336	2024-11-14	2024	Independent fisher	455	478	1187	3.87	0.327	F	0	Immature	6	0.1008	PICRC
LO-337	2024-11-14	2024	Independent fisher	444	465	1169.4	2.84	0.243	F	0	Immature	3	0.0759	PICRC
LO-338	2024-11-14	2024	Independent fisher	421	445	991.1	1.23	0.124	F	0	Immature	4	0.0663	PICRC
LO-339	2024-11-18	2024	JR5	504	534	1826.9	4.97	0.273	H	1	Regenerating	5	0.1119	PICRC
LO-340	2024-11-18	2024	JR5	356	374	609	0.26	0.043	F	0	Immature	2	0.0599	PICRC
LO-341	2024-11-25	2024	BOFI	496	521	1605.3	19.75	1.246	F	1	Spawning capable	5	0.0962	PICRC
LO-342	2024-11-30	2024	JR5	489	516	1434.1	3.67	0.257	F	1	Regenerating	5	0.0886	PICRC
LO-343	2024-11-30	2024	JR5	606	627	3045	16.35	0.54	M	1	Spawning capable	9	0.1667	PICRC
LO-344	2024-11-30	2024	JR5	598	618	3031.6	104.14	3.557	F	1	Spawning capable	9	0.1944	PICRC
LO-345	2024-11-30	2024	JR5	500	524	1633	42.52	2.673	F	1	Spawning capable	5	0.1066	PICRC
LO-346	2024-11-30	2024	JR5	492	513	1548	15.54	1.014	F	1	Spawning capable	5	0.097	PICRC
LO-347	2024-11-30	2024	JR5	496	521	1586.2	36.72	2.37	F	1	Spawning capable	5	0.1145	PICRC
LO-348	2024-11-30	2024	JR5	567	593	2515.6	47.66	1.931	F	1	Spawning capable	8	0.1708	PICRC
LO-349	2024-11-30	2024	JR5	486	515	1531.4	27.17	1.806	F	1	Spawning capable	4	0.092	PICRC
LO-350	2024-11-30	2024	JR5	531	550	2163.1	56.53	2.684	F	1	Spawning capable	6	0.135	PICRC
LO-351	2024-11-30	2024	JR5	459	477	1202.5	36.95	3.17	F	1	Spawning capable	4	0.0776	PICRC
LO-352	2024-11-30	2024	Independent fisher	582	607	2437.9	12.05	0.497	M	1	Spawning capable	8	0.1524	PICRC
LO-353	2024-11-30	2024	Independent fisher	537	568	2116.1	12.22	0.581	M	1	Spawning capable	7	0.1187	PICRC
LO-354	2024-11-30	2024	Independent fisher	533	551	2018	53.48	2.722	F	1	Spawning capable	5	0.108	PICRC
LO-355	2024-11-30	2024	Independent fisher	556	580	2271.2	63.69	2.885	F	1	Spawning capable	7	0.1524	PICRC
LO-356	2024-11-30	2024	Independent fisher	489	517	1510.5	33.04	2.236	F	1	Spawning capable	4	0.0792	PICRC
LO-357	2024-11-30	2024	Independent fisher	518	538	1857.9	11.61	0.629	M	1	Spawning capable	8	0.1489	PICRC
LO-358	2024-11-30	2024	Independent fisher	464	482	1389.2	60.11	4.523	F	1	Spawning capable	6	0.1162	PICRC
LO-359	2024-11-30	2024	Independent fisher	549	572	2162.8	26.26	1.229	M	1	Spawning capable	7	0.127	PICRC
LO-360	2024-11-30	2024	Independent fisher	532	555	2193.8	53.27	2.489	F	1	Spawning capable	5	0.1278	PICRC
LO-361	2024-11-30	2024	Independent fisher	540	564	2051.3	11	0.539	M	1	Spawning capable	5	0.1455	PICRC
LO-362	2024-11-30	2024	Independent fisher	573	590	2666.9	86.9	3.368	F	1	Spawning capable	8	0.1792	PICRC
LO-363	2024-11-30	2024	Independent fisher	535	555	2150.6	3.84	0.179	M	1	Spawning capable	5	0.1176	PICRC
LO-364	2024-11-30	2024	Independent fisher	567	589	2528.6	100.93	4.157	F	1	Spawning capable	5	0.1201	PICRC
LO-365	2024-11-30	2024	Independent fisher	499	524	1700.9	19.77	1.176	F	1	Spawning capable	6	0.1131	PICRC
LO-366	2024-12-02	2024	JR5	546	570	2070.7	13.83	0.672	M	1	Spawning capable	9	0.1495	PICRC
LO-367	2024-12-02	2024	JR5	532	543	1948.8	15.77	0.816	M	1	Spawning capable	12	0.1782	PICRC
LO-368	2024-12-02	2024	JR5	516	540	1807.1	63.2	3.624	F	1	Spawning capable	5	0.1031	PICRC
LO-369	2024-12-02	2024	JR5	495	525	1618.2	7.65	0.475	M	1	Spawning capable	8	0.1631	PICRC
LO-370	2024-12-02	2024	JR5	496	525	1608.1	33.15	2.105	F	1	Spawning capable	8	0.1322	PICRC
LO-371	2024-12-02	2024	JR5	494	524	1607.8	25.92	1.639	F	1	Spawning capable	5	0.1143	PICRC
LO-372	2024-12-02	2024	JR5	474	499	1532	20.24	1.339	M	1	Spawning capable	6	0.1435	PICRC
LO-373	2024-12-02	2024	JR5	485	515	1485	1.1	0.074	F	0	Immature	5	0.0975	PICRC
LO-374	2024-12-05	2024	BOFI	483	501	1490.8	43.15	2.981	F	1	Spawning capable	5	0.0967	PICRC
LO-375	2024-12-05	2024	BOFI	520	545	1952.9	30.59	1.591	F	1	Spawning capable	5	0.0971	PICRC
LO-376	2024-12-05	2024	BOFI	569	588	2697.2	9.39	0.349	M	1	Spawning capable	9	0.1623	PICRC
LO-377	2024-12-05	2024	BOFI	488	507	1777.5	41.53	2.392	F	1	Spawning capable	5	0.0961	PICRC
LO-378	2025-01-20	2025	JR5	517	535	1772.8	4.75	0.269	M	1	Spawning capable	7	0.1543	PICRC
LO-379	2025-01-20	2025	JR5	465	487	1366.4	4.43	0.325	M	1	Spawning capable	7	0.1312	PICRC
LO-380	2025-01-22	2025	BOFI	519	544	1912.9	10.39	0.546	M	1	Spawning capable	6	0.1131	PICRC
LO-381	2025-01-22	2025	BOFI	425	451	979.3	1.08	0.11	F	0	Immature	3	0.0697	PICRC
LO-382	2025-01-27	2025	JR5	445	472	1134.3	1.08	0.095	F	0	Immature	4	0.0917	PICRC
LO-383	2025-01-27	2025	JR5	466	495	1270.7	27.17	2.185	F	1	Spawning capable	4	0.0965	PICRC
LO-384	2025-01-27	2025	JR5	494	525	1591.9	44.59	2.882	F	1	Spawning capable	4	0.0924	PICRC
LO-385	2025-01-27	2025	JR5	535	563	2180.4	40.96	1.915	F	1	Spawning capable	7	0.128	PICRC
LO-386	2025-01-27	2025	JR5	498	525	1560.7	10.21	0.659	M	1	Spawning capable	5	0.1083	PICRC
LO-387	2025-01-28	2025	Caught	501	526	1741.2	35.31	2.07	F	1	Spawning capable	5	0.1027	PICRC
LO-388	2025-01-28	2025	Caught	520	544	1833.4	40.32	2.249	F	1	Spawning capable	6	0.1394	PICRC
LO-389	2025-01-28	2025	Caught	498	523	1551.2	4.18	0.27	M	1	Spawning capable	8	0.1428	PICRC
LO-390	2025-01-28	2025	Caught	469	499	1545.8	45.76	3.051	F	1	Spawning capable	6	0.1101	PICRC
LO-391	2025-01-28	2025	Caught	462	483	1284.7	37.4	2.998	F	1	Spawning capable	5	0.0813	PICRC
LO-392	2025-01-28	2025	Caught	534	557	1907.5	15.33	0.81	M	1	Spawning capable	8	0.1461	PICRC
LO-393	2025-01-28	2025	Caught	508	535	1615.1	7.64	0.475	M	1	Spawning capable	9	0.1374	PICRC
LO-394	2025-01-28	2025	Caught	567	591	2413.4	9.92	0.413	M	1	Spawning capable	9	0.174	PICRC
LO-395	2025-01-28	2025	Caught	496	517	1738.4	26.42	1.543	F	1	Spawning capable	6	0.1125	PICRC
LO-396	2025-01-28	2025	Caught	504	532	1642.8	34.1	2.12	F	1	Spawning capable	5	0.1111	PICRC
LO-397	2025-02-11	2025	BOFI	448	480	1204.3	3.67	0.306	F	1	Regenerating	4	0.0846	PICRC
LO-398	2025-02-11	2025	BOFI	430	454	1034.8	1.14	0.11	F	0	Immature	3	0.0723	PICRC
LO-399	2025-02-11	2025	BOFI	467	492	1276.6	2.87	0.225	F	0	Immature	3	0.0803	PICRC
LO-400	2025-02-11	2025	BOFI	501	532	1640.2	7.12	0.436	F	1	Spawning capable	10	0.1827	PICRC
