# Supplementary material for: Life-history and reproductive traits of a key coral reef fishery species: the longnose emperor (Lethrinus olivaceus) in Palau
Source: PeerJ. 2026 May 7;14:e21247. doi: 10.7717/peerj.21247 (PMC13157811; doi:10.7717/peerj.21247)
Supplement: Supplemental Information 6 [file peerj-14-21247-s006.csv]

Location	Latitude	Direction	Max_FL	Max_age	Linf_constrained	Linf_unconstrained	K_constrained	K_unconstrained
Palau	7.5	N	65.7	14	56.4	57.2	0.443	0.387
Australia	17.5	S	73.3	15	66	NA	0.47	NA
Japan	24	N	76.8	22	69.9	71.9	0.333	0.258
French Polynesia	15.12	S	73.4	14	68.2	73.4	0.2584	0.18
Guam	13.47	N	71.7	NA	NA	NA	NA	NA
New Caledonia	22.65	S	72.5	NA	NA	NA	NA	NA
