# Supplementary material for: Life-history and reproductive traits of a key coral reef fishery species: the longnose emperor (Lethrinus olivaceus) in Palau
Source: PeerJ. 2026 May 7;14:e21247. doi: 10.7717/peerj.21247 (PMC13157811; doi:10.7717/peerj.21247)
Supplement: Supplemental Information 7 [file peerj-14-21247-s007.rmd]

---
title: "R Notebook"
output: html_notebook
editor_options: 
  chunk_output_type: console
---

#Clear memory
```{r}
rm(list = ls())
```

```{r}
library(tidyverse)
library(sizeMat)
library(lubridate)
library(lunar)
library(suncalc)
library(nlstools)
library(ggFishPlots)
library(FSA)
library(ggnewscale)
library(dplyr)
library(car)
library(boot)
library(cowplot)
library(dplyr)
library(viridis)
library(patchwork)
library(magick)
```

#Import excel file
```{r message=FALSE, warning=FALSE}
df<-read_csv("Longnose emperor biological sampling.csv")
```

---------------------------------------------------------------------------------------
#Data cleaning

#Add new columns with FL and TL in cm
```{r}
df$FL_cm <- df$FL_mm / 10
df$TL_cm <- df$TL_mm / 10
```

#Remove rows where length is NA
```{r}
clean_data <- df[!is.na(df$FL_cm), ]
```

#Number of samples
```{r}
clean_data %>%
  group_by(Sex_hist) %>%
  summarise(count = n())
```

```{r}
clean_data %>%
  group_by(Spawning_state, Sex_hist) %>%
  summarise(count = n())
```

------------------------------------------------------------------------------------
#Size at maturity and sex change

# Split data into males and females
```{r}
Females<-subset(clean_data, Sex_hist=="F")

Males<-subset(clean_data, Sex_hist=="M")
```

#Females - Logistic regression model for size at maturity
```{r}
Female_mat<- glm (Maturity ~ FL_cm, data=Females, family = binomial)

summary(Female_mat)

#Calculate size at 50% and 95% maturity
b0 <- coef(Female_mat)[1]

b1 <- coef(Female_mat)[2]

L50 <- -b0 / b1
L50

L95 <- (log(0.95 / 0.05) - b0) / b1
L95

# Define a function to extract L50 and L95
get_L50_L95 <- function(data, indices) {
  d <- data[indices, ]
  fit <- glm(Maturity ~ FL_cm, data = d, family = binomial)
  L50 <- -coef(fit)[1] / coef(fit)[2]
  L95 <- (log(0.95 / 0.05) - coef(fit)[1]) / coef(fit)[2]
  return(c(L50 = L50, L95 = L95))
}

# Bootstrapping to get confidence intervals
set.seed(123)
boot_res <- boot(data = Females, statistic = get_L50_L95, R = 1000)

# Bootstrapped confidence intervals
ci_L50 <- boot.ci(boot_res, type = "perc", index = 1)
ci_L95 <- boot.ci(boot_res, type = "perc", index = 2)

ci_L50
ci_L95

# sequence for smooth curve
newdata <- data.frame(FL_cm = seq(min(Females$FL_cm),
                                  max(Females$FL_cm),
                                  length.out = 200))

# predictions with SE
pred <- predict(Female_mat,
                newdata = newdata,
                se.fit = TRUE,
                type = "link")

# convert to probabilities
newdata$fit   = plogis(pred$fit)
newdata$upper = plogis(pred$fit + 1.96 * pred$se.fit)
newdata$lower = plogis(pred$fit - 1.96 * pred$se.fit)
```

#Plot using ggplot
```{r}
f_maturity<-ggplot(Females, aes (x=FL_cm, y=Maturity))+
  geom_jitter(size=3, alpha=0.5, position = position_jitter(height = 0.02))+
  geom_line(data = newdata, aes(x = FL_cm, y = fit), inherit.aes = FALSE, color = "black", size = 1) +
  geom_ribbon(data = newdata, aes(x = FL_cm, ymin = lower, ymax = upper),inherit.aes = FALSE, alpha = 0.5, fill = "grey")+
  annotate("segment",
           x = min(Females$FL_cm), xend = L50, y = 0.5, yend = 0.5, color = "#009E73", linetype = "dashed", size=1)+
  annotate("segment",
         x = L50, xend = L50,
         y = 0, yend = 0.5,
         color = "#009E73", linetype = "dashed", size = 1) +
  annotate("segment",
         x = min(Females$FL_cm), xend = L95,
         y = 0.95, yend = 0.95,
         color = "#0072B2", linetype = "dashed", size = 1) +

annotate("segment",
         x = L95, xend = L95,
         y = 0, yend = 0.95,
         color = "#0072B2", linetype = "dashed", size = 1)+
  annotate("text",
         x = 26,
         y = 0.45,
         label = paste0("L[50] == ", round(L50, 1), " ~ cm"),
         parse = TRUE,
         color = "#009E73",
         hjust = -0.1,
         size = 5) +
annotate("text",
         x = 26,
         y = 0.90,
         label = paste0("L[95] == ", round(L95, 1), " ~ cm"),
         parse = TRUE,
         color = "#0072B2",
         hjust = -0.1,
         size = 5)+
  theme_bw(base_size=16)+
  theme(panel.grid.major = element_blank(), panel.grid.minor = element_blank())+
  ylab("Proportion mature")+
  xlab("Fork length (cm)")+
  scale_x_continuous(breaks=seq(0,70, by=5))

f_maturity
```


#Logistic sex change model
```{r}
#Make a new column with F and M as 0 and 1 and remove hermaphrodites
sex_change <- clean_data %>% 
  filter(Sex_hist %in% c("F", "M")) %>% 
  mutate(sex_num = ifelse(Sex_hist == "F", 0, 1))

sex_change_model <- glm(sex_num ~ FL_cm, data = sex_change, family = binomial)
summary(sex_change_model)

#Estimate L50 and L95
coef_vals = coef(sex_change_model)
L50 = -coef_vals[1] / coef_vals[2]
L95 = (log(19) - coef_vals[1]) / coef_vals[2]


# Define a function to extract L50 and L95
get_L50_L95 <- function(data, indices) {
  d <- data[indices, ]
  fit <- glm(sex_num ~ FL_cm, data = d, family = binomial)
  L50_boot <- -coef(fit)[1] / coef(fit)[2]
  L95_boot <- (log(0.95 / 0.05) - coef(fit)[1]) / coef(fit)[2]
  return(c(L50_boot, L95_boot))
}

# Bootstrapping to get confidence intervals
set.seed(123)
boot_res <- boot(data = sex_change, statistic = get_L50_L95, R = 1000)

# Bootstrapped confidence intervals
ci_L50 <- boot.ci(boot_res, type = "perc", index = 1)
ci_L95 <- boot.ci(boot_res, type = "perc", index = 2)

ci_L50
ci_L95


# sequence for smooth curve
newdata <- data.frame(FL_cm = seq(min(sex_change$FL_cm),
                                  max(sex_change$FL_cm),
                                  length.out = 200))

# predictions with SE
pred <- predict(sex_change_model,
                newdata = newdata,
                se.fit = TRUE,
                type = "link")

# convert to probabilities
newdata$fit   = plogis(pred$fit)
newdata$upper = plogis(pred$fit + 1.96 * pred$se.fit)
newdata$lower = plogis(pred$fit - 1.96 * pred$se.fit)
```

#Plot using ggplot
```{r}
sex_change_plot <- ggplot(sex_change, aes(x = FL_cm, y = sex_num)) +
  geom_jitter(size=3, alpha=0.5, position = position_jitter(height = 0.02))+
  geom_line(data = newdata,
            aes(x = FL_cm, y = fit),
            inherit.aes = FALSE,
            color = "black", size = 1) +
  geom_ribbon(data = newdata,
              aes(x = FL_cm, ymin = lower, ymax = upper),
              inherit.aes = FALSE,
              alpha = 0.5, fill = "grey") +
   annotate("segment",
           x = min(sex_change$FL_cm), xend = L50, y = 0.5, yend = 0.5, color = "#009E73", linetype = "dashed", size=1)+
  annotate("segment",
         x = L50, xend = L50,
         y = 0, yend = 0.5,
         color = "#009E73", linetype = "dashed", size = 1) +
  annotate("segment",
         x = min(sex_change$FL_cm), xend = L95,
         y = 0.95, yend = 0.95,
         color = "#0072B2", linetype = "dashed", size = 1) +
annotate("segment",
         x = L95, xend = L95,
         y = 0, yend = 0.95,
         color = "#0072B2", linetype = "dashed", size = 1)+
  annotate("text",
         x = 26,
         y = 0.45,
         label = paste0("L[50]*SC == ", round(L50, 1), " ~ cm"),
         parse = TRUE,
         color = "#009E73",
         hjust = -0.1,
         size = 5) +
annotate("text",
         x = 26,
         y = 0.90,
         label = paste0("L[95]*SC == ", round(L95, 1), " ~ cm"),
         parse = TRUE,
         color = "#0072B2",
         hjust = -0.1,
         size = 5)+
  theme_bw(base_size = 16) +
  theme(panel.grid.major = element_blank(),
        panel.grid.minor = element_blank()) +
  ylab("Proportion male") +
  xlab("Fork length (cm)") +
  scale_x_continuous(breaks = seq(0, 70, by = 5))

sex_change_plot
```


-----------------------------------------------------------------------------------------
#Length frequency histogram
```{r}
clean_data$Sex_hist <- factor(clean_data$Sex_hist, levels = c("F", "M", "H", "U"))

p <- ggplot(data = clean_data, aes(x = FL_cm)) +
  geom_histogram(aes(y = ..count.., fill = Sex_hist),
                 colour="black", 
                 binwidth = 1, 
                 position = 'identity', 
                 alpha = 0.6) +
  scale_x_continuous(breaks=seq(0,70, by=5), name = "Fork length (cm)") +
  scale_y_continuous(breaks=seq(0,30, by=5), name = "Count") +
  theme_bw(base_size = 16) +
  theme(panel.grid.major = element_blank(), 
        panel.grid.minor = element_blank(),
        axis.text = element_text(colour = "black")) +
  geom_vline(xintercept = 43.19257, color = "black", linetype = "dashed", size = 1) +
  scale_fill_manual(
    name = "Sex",
    values = c("F" = "#F8766D", "M" = "#00BFC4", "H" = "#C77CFF", "U" = "#7CAE00"),
    labels = c("F" = "Female", "M" = "Male", "H" = "Hermaphrodite", "U" = "Unclassified"))+
  theme(
    legend.position = c(0.15, 0.85))

p

ggsave("Length frequency histogram.svg", plot = p, width = 8, height = 6, units = "in", dpi = 600, device = "svg")
```

#Percentage of fish below female L50
```{r}
# Define the threshold
threshold <- 43.19257

# Function to calculate percentage below threshold
calc_percentage <- function(x) {
  count_below <- sum(x < threshold)
  return((count_below / length(x)) * 100)
}

# Calculate percentage for each group
percentage_below <- calc_percentage(clean_data$FL_cm)

# Print the result = 27.65152
print(percentage_below)
```

#Mean length females and males
```{r}
Loliv_mean<-clean_data %>%
  group_by(Sex_hist) %>%
  summarise(
    n=n(),
    Mean_length = mean (FL_cm),
    s = sd(FL_cm),
    se = s / sqrt(n))

print(Loliv_mean)
```

#How many fish above female L50
```{r}
filtered_data<-clean_data%>%
  filter(FL_cm>43.19257)%>%
  count(Sex_hist)

filtered_data
```

-------------------------------------------------------------------------------------
#Female reproductive stages across months
```{r}
#Add month column
clean_data$month <- month(clean_data$Date, label = TRUE, abbr = TRUE)

#Subset for females only (mature and immature)
df_females<-subset(clean_data, Sex_hist == "F")

#How many samples in each reproductive state
summary_data <- df_females %>%
  group_by(month, Spawning_state) %>%
  summarise(Count = n(), .groups = "drop")

summary_data

#How many samples in each month
N<-summary_data %>% 
    dplyr::group_by(month) %>% 
    dplyr::summarize(
      count = sum(Count, na.rm = TRUE))

N
```

#Plot
```{r}
#Reorder categories
summary_data$Spawning_state <- factor(summary_data$Spawning_state, levels = c("Immature","Developing","Spawning capable","Actively spawning", "Regressing","Regenerating"))

spawning_state <- ggplot(summary_data, aes(x = month, y = Count, fill = Spawning_state)) +
  geom_bar(stat = "identity", position="fill", color="black") +
  theme_bw(base_size = 14) +
  scale_y_continuous(labels = scales::percent) +
  labs(y = "Percentage", x = "Month") +
  geom_text(data = N, aes(x = month, y = Inf, label = paste0(count)), 
            vjust = 3, hjust = 0.5, size = 4, inherit.aes = FALSE) +
  theme(panel.grid.major = element_blank(), panel.grid.minor = element_blank()) +
  scale_fill_viridis_d(option = "viridis", direction = -1)

spawning_state

ggsave("Spawning_state.svg", plot = spawning_state, width = 8, height = 5, units = "in", dpi = 600, device = "svg")
```


---------------------------------------------------------------------------------------------------------------
#GSI across months and moon phases
```{r}
#Add lunar day column
clean_data$lunar_day <- lunar.phase(clean_data$Date, name = FALSE)

moon_info <- getMoonIllumination(date = clean_data$Date)

clean_data$lunar_day <- round(moon_info$phase * 29.53, 1)
```

#Subset data for mature fish based on histology
```{r}
df_mature<-subset(clean_data, Maturity=="1")
```

#Split into males and females
```{r}
N_females<-subset(df_mature, Sex_hist=="F")

N_males<-subset(df_mature, Sex_hist=="M")
```

#Change order of days so  new moon is in the middle
```{r}
as.numeric(df_mature$GSI)
as.factor(df_mature$lunar_day)

df_mature$lunar_day_centered <- ((df_mature$lunar_day + 15) %% 30) - 15

df_mature$lunar_day_shifted <- (df_mature$lunar_day + 15) %% 30
```

#Plot GSI across lunar phase and months
```{r}
gsi_mon_lun<-ggplot() +
  geom_jitter(data=df_mature, aes(x = lunar_day_centered, y = GSI, colour=Sex_hist), size=2) +
  labs(x = "Lunar day", y = "Gonadosomatic Index (GSI)") +
  theme_bw(base_size=14)+
  theme(panel.grid.major = element_blank(), panel.grid.minor = element_blank())+
  facet_wrap(~month)+
  scale_color_manual(
    name = "Sex",
    values = c("F" = "#F8766D", "M" = "#00BFC4"),
    labels = c("F" = "Female", "M" = "Male"))+
  scale_x_continuous(breaks = seq(-15, 15, by = 5))

gsi_mon_lun

ggsave("gsi_mon_lun.svg", plot = gsi_mon_lun, width = 10, height = 7, units = "in", dpi = 600, device = "svg")
```

#Mean GSI across months
```{r}
GSI_mean<-df_mature %>%
  group_by(Sex_hist, month) %>%
  summarise(
    n=n(),
    Mean_GSI = mean (GSI),
    Max_GSI = max (GSI),
    s = sd(GSI),
    se = s / sqrt(n))

print(GSI_mean)
```

-------------------------------------------------------------------------------------
#Age and growth

#Remove rows where otolith weight is NA
```{r}
clean_data_2 <- clean_data[!is.na(clean_data$Otolith_weight_g), ]
```

#Sample size, FL min, max, mean, SD, and max age
```{r}
length(clean_data_2$Final_age);mean(clean_data_2$FL_cm,na.rm=TRUE);min(clean_data_2$FL_cm);max(clean_data_2$FL_cm);sd(clean_data_2$FL_cm);max(clean_data_2$Final_age); min(clean_data_2$Final_age); mean(clean_data_2$Final_age, na.rm=TRUE); sd(clean_data_2$Final_age)
```

#Mean age for females and males
```{r}
summary_stats <- clean_data_2 %>%
  group_by(Sex_hist) %>%                        
  summarise(
    n = n(),                             
    mean_age = mean(Final_age),                  
    sd_age = sd(Final_age),                     
    se_age = sd(Final_age) / sqrt(n())        
  )

summary_stats
```

#Linear model for age vs otolith weight
```{r}
age_weight_lm<-lm(Otolith_weight_g~Final_age, data=clean_data_2)

summary(age_weight_lm)
```

#Plot age vs otolith weight
```{r}
age_weight <- ggplot(clean_data_2, aes(x = Otolith_weight_g, y = Final_age)) + xlab("Otolith weight (g)") + ylab("Age (years)") + 
  geom_point(col = "black", alpha = 0.5, size=3) + stat_smooth(method = "lm", col = "black", linewidth = 0.5, level = 0.95) + theme_bw(base_size=16)+
  theme(panel.grid.major = element_blank(), panel.grid.minor = element_blank())+
  scale_y_continuous(breaks=seq(0,14, by = 2))+
                     #limits = c(0, 14))+
  scale_x_continuous(breaks=seq(0,0.3, by = 0.05))+
                     #limits = c(0, 0.3))+
      annotate("text",
               x = 0.26,
               y = 1.5,
              label = "R² =0.869",
              size=5)

age_weight
```

------------------------------------------------------------------------------------------------------
#VBGF curves (sex combined)

#Unconstrained
```{r}
LolivTGro <- nls(FL_cm ~ Linf * (1 - exp(-K * (Final_age - t0))), data = clean_data_2,
                 start = list(Linf = 60, K = 0.3, t0 = -0.5))
LolivTGro

new.grodatLoliv <- data.frame(Final_age=seq(0, 15, by = .25))

LolivTGroboot <- nlsBoot(LolivTGro, niter = 999)
LolivTGroint <- as_tibble(nlsBootPredict(LolivTGroboot, newdata = new.grodatLoliv, interval = "confidence")) %>% 
  mutate(age = new.grodatLoliv$Final_age)
colnames(LolivTGroint) <- c("fit", "lower", "upper", "age")

estsLolivT <- LolivTGroboot$coefboot
estsLolivTdf <- as.data.frame(estsLolivT)

#95% Confidence intervals
quantile(estsLolivTdf$Linf, c(0.025, 0.975))
quantile(estsLolivTdf$K, c(0.025, 0.975))
quantile(estsLolivTdf$t0, c(0.025, 0.975))

clean_data_2$Sex_hist <- factor(clean_data_2$Sex_hist,
                                levels = c("F", "M", "H", "U"))

#Check assumptions
res <- residuals(LolivTGro)
fit <- fitted(LolivTGro)

plot(fit, res,
     xlab="Fitted values",
     ylab="Residuals")
abline(h=0, col="red")

qqnorm(res)
qqline(res)
```

#Constrained
```{r}
LolivTGro_con <- nls(FL_cm ~ Linf * (1 - exp(-K * Final_age)), data = clean_data_2, start = list(Linf = 60, K = 0.3),
  algorithm = "port")

LolivTGro_con

new.grodatLoliv <- data.frame(Final_age = seq(0, 15, by = 0.25))

LolivTGro_con_boot <- nlsBoot(LolivTGro_con, niter = 999)

LolivTGro_con_int <- as_tibble(
  nlsBootPredict(LolivTGro_con_boot, 
                 newdata = new.grodatLoliv, 
                 interval = "confidence")
) %>% 
  mutate(age = new.grodatLoliv$Final_age)

colnames(LolivTGro_con_int) <- c("fit", "lower", "upper", "age")

ests_con <- LolivTGro_con_boot$coefboot
ests_con_df <- as.data.frame(ests_con)

quantile(ests_con_df$Linf, c(0.025, 0.975))
quantile(ests_con_df$K,    c(0.025, 0.975))

#Check assumptions
res <- residuals(LolivTGro_con)
fit <- fitted(LolivTGro_con)

plot(fit, res,
     xlab="Fitted values",
     ylab="Residuals")
abline(h=0, col="red")

qqnorm(res)
qqline(res)
```

#Plot constrained and unconstrained together
```{r}
vbLoliv_combined <- ggplot() +
  geom_point(data = subset(clean_data_2, Sex_hist %in% c("F","M")),
             aes(x = Final_age, y = FL_cm, 
                 color = Sex_hist, shape = Sex_hist),
             size = 3, alpha = 0.6) +
  geom_point(data = subset(clean_data_2, Sex_hist %in% c("H","U")),
             aes(x = Final_age, y = FL_cm, 
                 color = Sex_hist, shape = Sex_hist),
             size = 2, alpha = 0.6) +
  geom_line(data = LolivTGro_con_int, 
            aes(x = age, y = fit)) +
  geom_ribbon(data = LolivTGro_con_int, 
              aes(x = age, ymin = lower, ymax = upper),
              alpha = 0.5, fill = "grey1") +
  geom_line(data = LolivTGroint, aes(x = age, y = fit), linetype="dashed") +
  geom_ribbon(data = LolivTGroint, aes(x = age, ymin = lower, ymax = upper),
              alpha = 0.5, inherit.aes = FALSE, fill = "grey") +
  xlab("Age (years)") + 
  ylab("Fork length (cm)") +
  ylim(0, 70) +
  scale_x_continuous(breaks = seq(0, 14, by = 2)) +
  scale_color_manual(
    name = "Sex",
    values = c("F" = "#F8766D", "M" = "#00BFC4", 
               "H" = "black", "U" = "black"),
    labels = c("F" = "Female", "M" = "Male", 
               "H" = "Hermaphrodite", "U" = "Unknown")
  ) + scale_shape_manual(
    name = "Sex",
    values = c("F" = 16, "M" = 16, 
               "H" = 17, "U" = 15),
    labels = c("F" = "Female", "M" = "Male", 
               "H" = "Hermaphrodite", "U" = "Unknown")
  ) +theme_bw(base_size = 16) +
  theme(panel.grid.major = element_blank(),
        panel.grid.minor = element_blank(),
        legend.position = c(0.85, 0.25),
        legend.background = element_rect(fill = "white"))

vbLoliv_combined
```

#Combine plots age vs otolith weight and VBGF
```{r}
combined_plot <- plot_grid(
  age_weight, vbLoliv_combined,
  labels = c("A)", "B)"), 
  label_size = 12,       
  nrow = 2             
)

combined_plot

ggsave("Otolith age vs weight and VBGF.svg", plot = combined_plot, width = 7, height = 10, units = "in", dpi = 600, device = "svg")
```

----------------------------------------------------------------------------------------------------------
#Age at maturity

#Split data into males and females
```{r}
LolivF<-subset(clean_data_2, Sex_hist=="F")

LolivM<-subset(clean_data_2, Sex_hist=="M")
```

#Female age at maturity
```{r}
Female_A<- glm (Maturity ~ Final_age, data=LolivF, family = binomial)

summary(Female_A)

#Calculate age at 50% and 95% maturity
b0 <- coef(Female_A)[1]

b1 <- coef(Female_A)[2]

A50 <- -b0 / b1
A50

A95 <- (log(0.95 / 0.05) - b0) / b1
A95

# Define a function to extract A50 and A95
get_A50_A95 <- function(data, indices) {
  d <- data[indices, ]
  fit <- glm(Maturity ~ Final_age, data = d, family = binomial)
  L50 <- -coef(fit)[1] / coef(fit)[2]
  L95 <- (log(0.95 / 0.05) - coef(fit)[1]) / coef(fit)[2]
  return(c(L50 = L50, L95 = L95))
}

# Bootstrapping to get confidence intervals
set.seed(123)
boot_res <- boot(data = LolivF, statistic = get_A50_A95, R = 1000)

# Bootstrapped confidence intervals
ci_A50 <- boot.ci(boot_res, type = "perc", index = 1)
ci_A95 <- boot.ci(boot_res, type = "perc", index = 2)

ci_A50
ci_A95

#Predicted values
newdata <- data.frame(Final_age = seq(min(LolivF$Final_age), max(LolivF$Final_age), length.out = 200))

pred <- predict(Female_A, newdata, type = "link", se.fit = TRUE)

newdata$fit <- plogis(pred$fit)
newdata$lower <- plogis(pred$fit - 1.96 * pred$se.fit)
newdata$upper <- plogis(pred$fit + 1.96 * pred$se.fit)

# Summarize observed proportion mature by age
obs <- LolivF %>%
  group_by(Final_age) %>%
  summarise(proportion_mature = mean(Maturity), n = n()) %>%
  ungroup()
```

#Plot using ggplot
```{r}
f_age_maturity<-ggplot()+
  geom_point(data = LolivF, 
            aes(x = Final_age, y = Maturity),
            position = position_jitter(height = 0.02),
            alpha = 0.5, size = 3)+
  geom_line(data = newdata, aes(x = Final_age, y = fit), color = "black", size = 1) +
  geom_ribbon(data = newdata, aes(x = Final_age, ymin = lower, ymax = upper),inherit.aes = FALSE, alpha = 0.5, fill = "grey")+
  annotate("segment",
           x = 0, xend = A50, y = 0.5, yend = 0.5, color = "#009E73", linetype = "solid", size=1)+
  annotate("segment",
         x = A50, xend = A50,
         y = 0, yend = 0.5,
         color = "#009E73", linetype = "solid", size = 1) +
  annotate("segment",
         x = 0, xend = A95,
         y = 0.95, yend = 0.95,
         color = "#0072B2", linetype = "solid", size = 1) +
annotate("segment",
         x = A95, xend = A95,
         y = 0, yend = 0.95,
         color = "#0072B2", linetype = "solid", size = 1)+
    annotate("text",
         x = 0.1,
         y = 0.45,
         label = paste0("A[50] == ", round(A50, 1), " ~ years"),
         parse = TRUE,
         color = "#009E73",
         hjust = -0.1,
         size = 5) +
annotate("text",
         x = 0.1,
         y = 0.90,
         label = paste0("A[95] == ", round(A95, 1), " ~ years"),
         parse = TRUE,
         color = "#0072B2",
         hjust = -0.1,
         size = 5)+
  theme_bw(base_size=16)+
  theme(panel.grid.major = element_blank(), panel.grid.minor = element_blank())+
  ylab("Proportion mature")+
  xlab("Age (years)")+
  scale_x_continuous(breaks = seq(0, 14, by = 2)) 

f_age_maturity
```

-------------------------------
#Age at sex change
```{r}
#Remove rows where no info from otoliths
sex_change_age <- sex_change[!is.na(sex_change$Otolith_weight_g), ]

class(sex_change_age$Final_age)

#Fit logistic model for age and sex change
age_change_model <- glm(sex_num ~ Final_age,
                        data = sex_change_age,
                        family = binomial)

summary(age_change_model)

#Estimate age at sex change
coef_vals <- coef(age_change_model)
A50 <- -coef_vals[1] / coef_vals[2]
A50

A95 <- (log(19) - coef_vals[1]) / coef_vals[2]
A95


get_A50_A95 <- function(data, indices) {
  d <- data[indices, ]                   # resample
  fit <- glm(sex_num ~ Final_age, data = d, family = binomial)
  
  # calculate A50 and A95 for this bootstrap sample
  A50_boot <- -coef(fit)[1] / coef(fit)[2]
  A95_boot <- (log(19) - coef(fit)[1]) / coef(fit)[2]   # log(19) = log(0.95/0.05)
  
  return(c(A50_boot, A95_boot))          # RETURN BOOTSTRAP VALUES
}

# Bootstrapping to get confidence intervals
set.seed(123)
boot_res <- boot(data = sex_change_age, statistic = get_A50_A95, R = 1000)

# Bootstrapped confidence intervals
ci_A50 <- boot.ci(boot_res, type = "perc", index = 1)
ci_A95 <- boot.ci(boot_res, type = "perc", index = 2)

ci_A50
ci_A95


#Generate prediction data for plotting
age_seq <- seq(min(sex_change_age$Final_age),
               max(sex_change_age$Final_age),
               length.out = 200)

new_age <- data.frame(Final_age = age_seq)

pred_age <- predict(age_change_model,
                    newdata = new_age,
                    se.fit = TRUE,
                    type = "link")

new_age$fit   <- plogis(pred_age$fit)
new_age$upper <- plogis(pred_age$fit + 1.96 * pred_age$se.fit)
new_age$lower <- plogis(pred_age$fit - 1.96 * pred_age$se.fit)

sex_obs <- sex_change_age %>%
  group_by(Final_age) %>%
  summarise(proportion_male = mean(sex_num),
            n = n())

#Plot the data
age_change_plot <- ggplot() +
  geom_point(data = sex_change_age, 
            aes(x = Final_age, y = Maturity),
            position = position_jitter(height = 0.02),
            alpha = 0.5, size = 3)+
  geom_line(data = new_age,
            aes(x = Final_age, y = fit),
            color = "black", size = 1) +
  geom_ribbon(data = new_age,
              aes(x = Final_age, ymin = lower, ymax = upper),
              alpha = 0.5, fill = "grey") +
  annotate("segment",
           x = 0, xend = A50, y = 0.5, yend = 0.5, color = "#009E73", linetype = "solid", size=1)+
  annotate("segment",
         x = A50, xend = A50,
         y = 0, yend = 0.5,
         color = "#009E73", linetype = "solid", size = 1) +
  annotate("segment",
         x = 0, xend = A95,
         y = 0.95, yend = 0.95,
         color = "#0072B2", linetype = "solid", size = 1) +
annotate("segment",
         x = A95, xend = A95,
         y = 0, yend = 0.95,
         color = "#0072B2", linetype = "solid", size = 1)+
  
      annotate("text",
         x = 0.1,
         y = 0.45,
         label = paste0("A[50]*SC == ", round(A50, 1), " ~ years"),
         parse = TRUE,
         color = "#009E73",
         hjust = -0.1,
         size = 5) +
annotate("text",
         x = 0.1,
         y = 0.90,
          label = paste0("A[95]*SC == ", round(A95, 1), " ~ years"),
         parse = TRUE,
         color = "#0072B2",
         hjust = -0.1,
         size = 5)+
  theme_bw(base_size = 16) +
  theme(panel.grid.major = element_blank(),
        panel.grid.minor = element_blank()) +
  
  ylab("Proportion male") +
  xlab("Age (years)") +
  scale_x_continuous(breaks = seq(0, 14, by = 2))


age_change_plot
```

#Combine figures - female size and age at maturity and size and age at sex change combined
```{r}
combined_plot <- plot_grid(
  f_maturity, f_age_maturity, sex_change_plot, age_change_plot,
  labels = c("A)", "B)", "C)", "D)"), 
  label_size = 12,       
  nrow = 2             
)

combined_plot

ggsave("Maturity_sex_change_plots.svg", plot = combined_plot, width = 12, height = 10, units = "in", dpi = 600, device = "svg")
```

------------------------------------------------------------------------------------------------------
#Morphometric relationships

#Length-weight relationship
#Remove rows where total weight is NA
```{r}
clean_data_3 <- clean_data[!is.na(clean_data$Total_weight_g), ]

str(clean_data_3)
clean_data_3$Total_weight_g<-as.numeric(clean_data_3$Total_weight_g)

clean_data_3_noNA <- clean_data_3[!is.na(clean_data_3$Total_weight_g), ]
str(clean_data_3)
```

# Nonlinear length–weight model on raw data
```{r}
nls_model <- nls(
  Total_weight_g ~ a * FL_cm^b,
  data = clean_data_3_noNA,
  start = list(a = 0.01, b = 3),  # reasonable starting values
  trace = TRUE
)

summary(nls_model)

a_nls <- coef(nls_model)["a"]
b_nls <- coef(nls_model)["b"]

a_nls
b_nls

library(boot)

# Define bootstrap function
boot_fun <- function(data, indices) {
  d <- data[indices, ]
  m <- nls(Total_weight_g ~ a * FL_cm^b,
           data = d,
           start = list(a = a_nls, b = b_nls))
  return(coef(m))
}

set.seed(123)
boot_res <- boot(clean_data_3_noNA, boot_fun, R = 1000)

boot.ci(boot_res, type = "perc", index = 1)  # CI for a
boot.ci(boot_res, type = "perc", index = 2)  # CI for b

eq_text_lwr <- paste0(
  "italic(W) == ",
  format(round(a_nls, 4), nsmall = 4),
  " %.% italic(FL)^",
  format(round(b_nls, 3), nsmall = 3)
)

#Check assumptions
res_nls <- residuals(nls_model)
fit_nls <- fitted(nls_model)

plot(fit_nls, res_nls,
     xlab = "Fitted values",
     ylab = "Residuals")
abline(h = 0, col = "red")

qqnorm(res_nls)
qqline(res_nls, col = "red")
```

#Plot
```{r}
new_data_nls <- data.frame(
  FL_cm = seq(min(clean_data_3_noNA$FL_cm),
              max(clean_data_3_noNA$FL_cm),
              length.out = 100)
)

new_data_nls$predicted_weight <- a_nls * new_data_nls$FL_cm^b_nls

p1 <- ggplot(clean_data_3_noNA, aes(x = FL_cm, y = Total_weight_g)) +
  geom_point(alpha = 0.6, size = 2) +
  geom_line(data = new_data_nls,
            aes(x = FL_cm, y = predicted_weight),
            color = "red", size = 1) +
  labs(x = "Fork length (cm)", y = "Total weight (g)") +
  theme_bw(base_size = 16) +
  theme(panel.grid.major = element_blank(),
        panel.grid.minor = element_blank())+
   annotate("text",
           x = 68, y = 400,
           label = eq_text_lwr,
           parse = TRUE,
           hjust = 1, vjust = 1,
           size = 5)

p1
```

#Fork length vs total length relationship
```{r}
#Remove rows with no TL measurements
clean_data_4 <- clean_data[!is.na(clean_data$TL_cm), ]

# Fit model: TL as a function of FL
length_model <- lm(TL_cm ~ FL_cm, data = clean_data_4)

summary(length_model)

rSquared(length_model)

#Check assumptions
par(mfrow = c(2,2))
plot(length_model)
par(mfrow = c(1,1))
```

#Extract coefficients
```{r}
#Intercept
a<-coef(length_model)[1]

#Slope
b<-coef(length_model)[2]

r2 <- summary(length_model)$r.squared

# Get confidence intervals for coefficients
conf_intervals <- confint(length_model)

# Print CIs
print(conf_intervals)

eq_text <- paste0(
  "italic(TL) == ",
  round(a, 3), " + ",
  round(b, 3), " %.% italic(FL)",
  "*','~~italic(R)^2 == ", round(r2, 3)
)
```

#Plot
```{r}
#Predicted values
clean_data_4$predicted_TL <- predict(length_model)

p2<-ggplot(clean_data_4, aes(x = FL_cm, y = TL_cm)) +
  geom_point(alpha = 0.6, size=2) +  
  geom_smooth(method = "lm", se = FALSE, color = "red", size = 1) +
  labs(x = "Fork length (cm)", y = "Total length (cm)") +
  theme_bw(base_size = 16)+
    theme(panel.grid.major = element_blank(), panel.grid.minor = element_blank())+
  annotate("text",
           x=68, y=30,
           label = eq_text,
           parse=TRUE,
           hjust = 1, vjust = 1,
           size = 5)

p2
```

#Combine plots
```{r}
combined_plot <- plot_grid(
  p2,p1,
  labels = c("A)", "B)"), 
  label_size = 12,       
  ncol = 2             
)

combined_plot

ggsave("Allometric growth.svg", plot = combined_plot, width = 12, height = 5, units = "in", dpi = 300, device = "svg")
```

-------------------------------------------------------------------------------------------------------
#Age based catch curve/Mortality estimates

#Use clean_data_2 - both time periods combined
```{r}
#Remove 74 fishery-independent samples
clean_2017_2023 <- clean_data_2 %>%
  filter(is.na(Location_bought) | Location_bought != "Caught")
```

#Convert into age-frequency
```{r}
age_freq <- as.data.frame(table(clean_2017_2023$Final_age))

colnames(age_freq) <- c("age", "number")

age_freq$age <- as.numeric(as.character(age_freq$age))

age_freq$prop_freq <- age_freq$number / sum(age_freq$number)
```

#Estimate total mortality (Z)
```{r}
# Calculate fully recruited ages (peak of age frequency +1)
peak_age <- age_freq$age[which.max(age_freq$number)]
trec <- peak_age + 1

#Subset data to fully recruited ages and remove age classes with <1 samples
desc_data <- subset(age_freq, age >= trec & number > 1)
```

#Beverton & Holt Catch Curve (linear regression)
```{r}
# Log-transform the number of fish
desc_data$log_number <- log(desc_data$number)

# Fit linear regression
model <- lm(log_number ~ age, data = desc_data)
summary(model)

# Extract slope (the coefficient for age) and its standard error
slope <- coef(summary(model))["age", "Estimate"]
se_slope <- coef(summary(model))["age", "Std. Error"]

# Compute 95% CI for the slope
alpha <- 0.05
t_crit <- qt(1 - alpha/2, df = model$df.residual)
lower_slope <- slope - t_crit * se_slope
upper_slope <- slope + t_crit * se_slope

# Since Z = -slope, invert signs
Z <- -slope
Z_lower <- -upper_slope  # Note the flip of signs
Z_upper <- -lower_slope

cat("Z estimate:", round(Z, 3), "\n")
cat("95% CI for Z: [", round(Z_lower, 3), ",", round(Z_upper, 3), "]\n")

#Check assumptions
par(mfrow=c(2,2))
plot(model)
par(mfrow=c(1,1))
```

#PLot the catch curve
```{r}
max_prop <- 0.22

catch_curve_2017_2023<-ggplot() +
  geom_bar(data = age_freq, aes(x = age, y = prop_freq), 
           stat = "identity", fill = "grey40", colour="black") +
  geom_point(data = desc_data, aes(x = age, y = log_number / max(log_number) * max_prop), 
             color = "black", size = 2) +
  geom_smooth(data = desc_data, aes(x = age, y = log_number / max(log_number) * max_prop), 
              method = "lm", se = TRUE, color = "black", fill = "grey", alpha=0.5, size = 1) +
  scale_y_continuous(
    name = "Proportional frequency",
    sec.axis = sec_axis(~ . * max(desc_data$log_number) / max_prop, 
                        name = "LN frequency")
  ) +
  coord_cartesian(ylim = c(0, max_prop*1.08)) +
  labs(x = "Age") +
  theme_bw(base_size=16)+
  theme(panel.grid.major = element_blank(), panel.grid.minor = element_blank())+
  scale_x_continuous(breaks = 0:14, labels = 0:14)+
  theme(plot.title = element_text(size = 16))

catch_curve_2017_2023

ggsave("Catch_curve_2017_2023.svg", plot = catch_curve_2017_2023, width = 8, height = 5, units = "in", dpi = 600, device = "svg")
```


#Estimate natural mortality (M)
# 1. Hoenig’s Method
```{r}
Tmax <- max(clean_data_2$Final_age)  # max observed age

#Hoenig (1983)
lnM_Hoenig <- 1.46 - 1.01 * log(Tmax)
M_Hoenig <- exp(lnM_Hoenig)

# Standard error (from Hoenig 1983)
SE_lnM_Hoenig <- 0.303

# 95% CI on ln-scale
lower_lnM_Hoenig <- lnM_Hoenig - 1.96 * SE_lnM_Hoenig
upper_lnM_Hoenig <- lnM_Hoenig + 1.96 * SE_lnM_Hoenig

# Back-transform
M_Hoenig_lower <- exp(lower_lnM_Hoenig)
M_Hoenig_upper <- exp(upper_lnM_Hoenig)

cat("Hoenig (1983) M =", round(M_Hoenig, 3),
    "95% CI [", round(M_Hoenig_lower, 3), ",", round(M_Hoenig_upper, 3), "]\n")
```

# 2. #Then method (adapted from Hoenig's method)
```{r}
#Then et al. (2015)
lnM_Then <- 1.717 - 1.01 * log(Tmax)
M_Then <- exp(lnM_Then)

# RMSE from Then et al. (2015)
SE_lnM_Then <- 0.282

# 95% CI
lower_lnM_Then <- lnM_Then - 1.96 * SE_lnM_Then
upper_lnM_Then <- lnM_Then + 1.96 * SE_lnM_Then

M_Then_lower <- exp(lower_lnM_Then)
M_Then_upper <- exp(upper_lnM_Then)

cat("Then et al. (2015) M =", round(M_Then, 3),
    "95% CI [", round(M_Then_lower, 3), ",", round(M_Then_upper, 3), "]\n")
```

# 3. Hamel and Cope (2022) method
```{r}
# Suppose your Amax (t_max) value is:
Amax <- 14  # replace with your species’ observed or assumed max age in years

# 1. point estimate
M_point <- 5.4 / Amax
M_point

# 2. generate a lognormal distribution, following Hamel & Cope (2022)
# log-space sd = 0.31
log_sd <- 0.31

# Median on log-scale is log(M_point); rlnorm uses log-mean and log-sd
set.seed(123)   # for reproducibility
M_samples <- rlnorm(
  n = 1000,
  meanlog = log(M_point),
  sdlog = log_sd
)

# 3. summarise
M_median_sim <- median(M_samples)
M_CI <- quantile(M_samples, probs = c(0.025, 0.975))

M_point
M_median_sim
M_CI
```

----------------------------------------------------------------------------------------
#Plot life history parameters (max length, max age, Linf and K) across latitudes

```{r}
LH_latitude<-read_csv("Longnose life history parameters comparison.csv")
```

#Max length vs latitude
```{r}
Max_length<-ggplot(LH_latitude, aes(x = Latitude, y = Max_FL, color = Location)) +
  geom_point(size = 3) +
  #geom_smooth(method = "lm", se = FALSE, linetype = "dashed", color = "black") +
  labs(
    x = "Latitude",
    y = "Maximum fork length (cm)"
  ) +
  theme_bw(base_size = 16)+
    theme(panel.grid.major = element_blank(), panel.grid.minor = element_blank())+labs(tag="A)")+
   labs(x = NULL)

Max_length
```

#Max age vs latitude
```{r}
Max_age<-ggplot(LH_latitude, aes(x = Latitude, y = Max_age, color = Location)) +
  geom_point(size = 3) +
  #geom_smooth(method = "lm", se = FALSE, linetype = "dashed", color = "black") +
  labs(
    x = "Latitude",
    y = "Maximum age (years)"
  ) +
  theme_bw(base_size = 16)+
    theme(panel.grid.major = element_blank(), panel.grid.minor = element_blank())+labs(tag="B)")+
   labs(x = NULL)

Max_age
```

#Linf vs latitude
```{r}
Linf<-ggplot(LH_latitude, aes(x = Latitude, y = Linf_constrained, color = Location)) +
  geom_point(size = 3) +
  #geom_smooth(method = "lm", se = FALSE, linetype = "dashed", color = "black") +
  labs(
    x = "Latitude",
    y = "Asymptotic length (cm)"
  ) +
  theme_bw(base_size = 16)+
    theme(panel.grid.major = element_blank(), panel.grid.minor = element_blank())+labs(tag="C)")

Linf
```


#K vs latitude
```{r}
K<-ggplot(LH_latitude, aes(x = Latitude, y = K_constrained, color = Location)) +
  geom_point(size = 3) +
  #geom_smooth(method = "lm", se = FALSE, linetype = "dashed", color = "black") +
  labs(
    x = "Latitude",
    y = "Growth coefficient (K)"
  ) +
  theme_bw(base_size = 16)+
    theme(panel.grid.major = element_blank(), panel.grid.minor = element_blank())+labs(tag="D)")

K
```

#Combine plots into one figure
```{r}
combined <- (Max_length + Max_age + Linf + K) +
  plot_layout(ncol = 2, guides = "collect")

combined

ggsave("Life history latitude.svg", plot = combined, width = 10, height = 7, units = "in", dpi = 600, device = "svg")
```


-------------------------------------------------------------------------------------
#Combine histology photos for Figure
```{r}
img1<-image_read("LO_035_GVM_early.tif")
img2<-image_read("LO_072_SZ.tif")
img3<-image_read("LO_031_Vtg3.tif")


p1<-ggdraw() + draw_image(img1) +
  annotate("label",x = 0.04, y = 0.95,label = "A)",size = 9,fontface = "bold",fill = "white",colour = "black") +
  annotate("label",x = 0.33, y = 0.45,label = "GVM early",size = 9,fontface = "bold",fill = "white",colour = "black") +
  annotate("label",x = 0.68, y = 0.785,label = "PG",size = 9,fontface = "bold",fill = "white",colour = "black") +
  annotate("segment",
           x = 0.65, y = 0.75,
           xend = 0.65 + 0.08 * cos(230 * pi / 180),
           yend = 0.75 + 0.08 * sin(230 * pi / 180),
           arrow = arrow(length = unit(0.3, "cm")),
           linewidth = 0.9) +
  annotate("label",x = 0.8, y = 0.2,label = "VTG3",size = 9,fontface = "bold",fill = "white",colour = "black") 
  

p2<-ggdraw() + draw_image(img2) + 
  annotate("label",x = 0.04, y = 0.95,label = "B)",size = 9,fontface = "bold",fill = "white",colour = "black") +
  annotate("label",x = 0.5, y = 0.87,label = "ST",size = 9,fontface = "bold",fill = "white",colour = "black") +
  annotate("label",x = 0.6, y = 0.55,label = "SZ",size = 9,fontface = "bold",fill = "white",colour = "black") +
  annotate("label",x = 0.3, y = 0.15,label = "SC",size = 9,fontface = "bold",fill = "white",colour = "black")
  

p3<-ggdraw() + draw_image(img3) + 
  annotate("label",x = 0.04, y = 0.95,label = "C)",size = 9,fontface = "bold",fill = "white",colour = "black") +
  annotate("label",x = 0.8, y = 0.6,label = "VTG3",size = 9,fontface = "bold",fill = "white",colour = "black") +
  annotate("label",x = 0.3, y = 0.8,label = "CA",size = 9,fontface = "bold",fill = "white",colour = "black") +
  annotate("label",x = 0.18, y = 0.43,label = "PG",size = 9,fontface = "bold",fill = "white",colour = "black") +
  annotate("segment",
           x = 0.22, y = 0.4,  
         xend = 0.22 + 0.1 * cos(290 * pi / 180),
         yend = 0.4 + 0.1 * sin(290 * pi / 180),
           arrow = arrow(length = unit(0.3, "cm")),
           linewidth = 0.9) +
  annotate("label",x = 0.5, y = 0.35,label = "SM",size = 9,fontface = "bold",fill = "white",colour = "black") 


combined<-plot_grid(p1, p2, p3, ncol=1)

ggsave("Histology_figure.png", combined, dpi = 600, width = 8.6, height = 19.4, units = "in")
```
